# Supplementary material for: Access to a Labile Monomeric Magnesium Radical by Ball‐Milling
Source: Angew Chem Int Ed Engl. 2022 Feb 18;61(15):e202200511. doi: 10.1002/anie.202200511 (PMC9306460; doi:10.1002/anie.202200511)
Supplement: Supplementary file 2 — Supporting Information [file ANIE-61-0-s003.cif]

data_hasj211027c
_audit_creation_date               2021-12-08
_audit_creation_method
;
Olex2 1.5
(compiled 2021.11.18 svn.ra9532c28 for OlexSys, GUI svn.r6429)
;
_shelx_SHELXL_version_number       '2018/3'
_audit_contact_author_address      ?
_audit_contact_author_email        ?
_audit_contact_author_name         ''
_audit_contact_author_phone        ?
_publ_contact_author_id_orcid      ?
_publ_section_references
;
Dolomanov, O.V., Bourhis, L.J., Gildea, R.J, Howard, J.A.K. & Puschmann, H.
 (2009), J. Appl. Cryst. 42, 339-341.

Sheldrick, G.M. (2015). Acta Cryst. A71, 3-8.

Sheldrick, G.M. (2015). Acta Cryst. C71, 3-8.
;
_chemical_name_common              ?
_chemical_name_systematic          ?
_chemical_formula_moiety           'C52 H78 I Mg N3, C6 H6, 0.5(C7 H8)'
_chemical_formula_sum              'C61.50 H88 I Mg N3'
_chemical_formula_weight           1020.55
_chemical_melting_point            ?
_chemical_oxdiff_formula           C61.5H88IMgN3
loop_
  _atom_type_symbol
  _atom_type_description
  _atom_type_scat_dispersion_real
  _atom_type_scat_dispersion_imag
  _atom_type_scat_source
 'C' 'C' 0.0181 0.0091 'International Tables Vol C Tables 4.2.6.8 and 6.1.1.4'
 'H' 'H' 0.0000 0.0000 'International Tables Vol C Tables 4.2.6.8 and 6.1.1.4'
 'I' 'I' -0.3257 6.8362 'International Tables Vol C Tables 4.2.6.8 and 6.1.1.4'
 'Mg' 'Mg' 0.1719 0.1771 'International Tables Vol C Tables 4.2.6.8 and 6.1.1.4'
 'N' 'N' 0.0311 0.0180 'International Tables Vol C Tables 4.2.6.8 and 6.1.1.4'

_shelx_space_group_comment
;
The symmetry employed for this shelxl refinement is uniquely defined
by the following loop, which should always be used as a source of
symmetry information in preference to the above space-group names.
They are only intended as comments.
;
_space_group_crystal_system        'monoclinic'
_space_group_IT_number             14
_space_group_name_H-M_alt          'P 1 21/n 1'
_space_group_name_Hall             '-P 2yn'
loop_
  _space_group_symop_operation_xyz
 'x, y, z'
 '-x+1/2, y+1/2, -z+1/2'
 '-x, -y, -z'
 'x-1/2, -y-1/2, z-1/2'

_cell_length_a                     10.51945(12)
_cell_length_b                     23.6504(3)
_cell_length_c                     22.9991(3)
_cell_angle_alpha                  90
_cell_angle_beta                   97.9283(12)
_cell_angle_gamma                  90
_cell_volume                       5667.24(12)
_cell_formula_units_Z              4
_cell_measurement_reflns_used      10909
_cell_measurement_temperature      160.0(1)
_cell_measurement_theta_max        72.3250
_cell_measurement_theta_min        4.2840
_shelx_estimated_absorpt_T_max     0.657
_shelx_estimated_absorpt_T_min     0.152
_exptl_absorpt_coefficient_mu      4.829
_exptl_absorpt_correction_T_max    1.000
_exptl_absorpt_correction_T_min    0.164
_exptl_absorpt_correction_type     gaussian
_exptl_absorpt_process_details
;
CrysAlisPro 1.171.40.84a (Rigaku Oxford Diffraction, 2020)
Numerical absorption correction based on gaussian integration over
a multifaceted crystal model
Empirical absorption correction using spherical harmonics,
implemented in SCALE3 ABSPACK scaling algorithm.
;
_exptl_absorpt_special_details     ?
_exptl_crystal_colour              'clear colourless'
_exptl_crystal_colour_lustre       clear
_exptl_crystal_colour_modifier     .
_exptl_crystal_colour_primary      colourless
_exptl_crystal_density_diffrn      1.196
_exptl_crystal_density_meas        ?
_exptl_crystal_density_method      ?
_exptl_crystal_description         plank
_exptl_crystal_F_000               2172
loop_
  _exptl_crystal_face_index_h
  _exptl_crystal_face_index_k
  _exptl_crystal_face_index_l
  _exptl_crystal_face_perp_dist
 0 1 2 0.0923
 -1 -2 2 0.1732
 2 -1 1 0.2711
 0 -1 -2 0.0742
 0 2 1 0.1007
 0 -14 -5 0.0250
 4 8 -11 0.1986
 -3 -10 10 0.1206
 -1 1 0 0.3012
 -3 8 -10 0.1764
 0 1 -1 0.0806
 0 -3 14 0.0497
 1 -11 9 0.0497
 2 2 -15 0.1223
 0 -1 1 0.0148

_exptl_crystal_size_max            0.626
_exptl_crystal_size_mid            0.165
_exptl_crystal_size_min            0.095
loop_
  _exptl_oxdiff_crystal_face_indexfrac_h
  _exptl_oxdiff_crystal_face_indexfrac_k
  _exptl_oxdiff_crystal_face_indexfrac_l
  _exptl_oxdiff_crystal_face_x
  _exptl_oxdiff_crystal_face_y
  _exptl_oxdiff_crystal_face_z
 -0.0003 0.9924 2.0023 0.0048 0.0575 -0.1386
 -0.9986 -2.0079 1.9882 -0.2191 -0.0026 -0.0592
 1.9963 -0.9997 1.0095 0.0822 0.3032 0.0531
 0.0003 -0.9924 -2.0023 -0.0048 -0.0575 0.1386
 -0.0002 1.9955 1.0051 0.0760 -0.0021 -0.1255
 0.3521 -14.3688 -5.2332 -0.5646 0.1361 0.8141
 3.9948 8.0424 -10.9523 0.9428 -0.1068 0.3884
 -3.0944 -9.6341 10.3042 -0.9376 0.2242 -0.2659
 -0.9982 0.9978 -0.0035 -0.0276 -0.1424 -0.0706
 -2.8914 7.6047 -10.3715 0.3791 -0.9140 0.1445
 0.0002 1.0031 -0.9972 0.0712 -0.0596 0.0131
 0.1711 -2.8458 14.4851 -0.4445 0.6445 -0.6221
 1.3974 -11.3408 9.1067 -0.6499 0.7600 0.0091
 1.9991 2.0561 -14.9797 0.5834 -0.3831 0.7494
 -0.0002 -1.0031 0.9972 -0.0712 0.0596 -0.0131

_exptl_transmission_factor_max     ?
_exptl_transmission_factor_min     ?
_diffrn_reflns_av_R_equivalents    0.0311
_diffrn_reflns_av_unetI/netI       0.0430
_diffrn_reflns_Laue_measured_fraction_full  0.996
_diffrn_reflns_Laue_measured_fraction_max  0.974
_diffrn_reflns_limit_h_max         9
_diffrn_reflns_limit_h_min         -12
_diffrn_reflns_limit_k_max         18
_diffrn_reflns_limit_k_min         -28
_diffrn_reflns_limit_l_max         26
_diffrn_reflns_limit_l_min         -28
_diffrn_reflns_number              20712
_diffrn_reflns_point_group_measured_fraction_full  0.996
_diffrn_reflns_point_group_measured_fraction_max  0.974
_diffrn_reflns_theta_full          67.684
_diffrn_reflns_theta_max           72.362
_diffrn_reflns_theta_min           2.693
_diffrn_ambient_environment        N~2~
_diffrn_ambient_temperature        160.0(1)
_diffrn_detector                   'CCD plate'
_diffrn_detector_area_resol_mean   5.2903
_diffrn_detector_type              AtlasS2
_diffrn_measured_fraction_theta_full  0.996
_diffrn_measured_fraction_theta_max  0.974
_diffrn_measurement_details
;
List of Runs (angles in degrees, time in seconds):

  # Type    Start    End  Width  t~exp~   \w     \q     \k     \f   Frames
--------------------------------------------------------------------------
  1  \w    -62.00  32.00   1.00    1.70    --  -40.61  38.00 120.00   94
  2  \w    -70.00  26.00   1.00    1.70    --  -40.61  19.00  30.00   96
  3  \w    104.00 168.00   1.00    6.80    --  104.57 111.00 -60.00   64
  4  \w     30.00 100.00   1.00    6.80    --  104.57 -94.00 -30.00   70
  5  \w     36.00  92.00   1.00    6.80    --  104.57-111.00-120.00   56
  6  \w    135.00 173.00   1.00    6.80    --  104.57 111.00  30.00   38
  7  \w     75.00 171.00   1.00    6.80    --  104.57  61.00  30.00   96
  8  \w     87.00 178.00   1.00    6.80    --  104.57  45.00   0.00   91
;
_diffrn_measurement_device         'four-circle diffractometer'
_diffrn_measurement_device_type    'SuperNova, Dual, Cu at home/near, AtlasS2'
_diffrn_measurement_method         '\w scans'
_diffrn_orient_matrix_type        
 'CrysAlisPro convention (1999,Acta A55,543-557)'
_diffrn_orient_matrix_UB_11        0.0768803000
_diffrn_orient_matrix_UB_12        0.0491638000
_diffrn_orient_matrix_UB_13        -0.0219359000
_diffrn_orient_matrix_UB_21        0.1218238000
_diffrn_orient_matrix_UB_22        -0.0206905000
_diffrn_orient_matrix_UB_23        0.0389928000
_diffrn_orient_matrix_UB_31        0.0335173000
_diffrn_orient_matrix_UB_32        -0.0373758000
_diffrn_orient_matrix_UB_33        -0.0506849000
_diffrn_radiation_monochromator    mirror
_diffrn_radiation_probe            x-ray
_diffrn_radiation_type             'Cu K\a'
_diffrn_radiation_wavelength       1.54184
_diffrn_source                     'micro-focus sealed X-ray tube'
_diffrn_source_type                'SuperNova (Cu) X-ray Source'
_reflns_Friedel_coverage           0.000
_reflns_Friedel_fraction_full      .
_reflns_Friedel_fraction_max       .
_reflns_number_gt                  9723
_reflns_number_total               10896
_reflns_special_details
;
 Reflections were merged by SHELXL according to the crystal
 class for the calculation of statistics and refinement.
 
 _reflns_Friedel_fraction is defined as the number of unique
 Friedel pairs measured divided by the number that would be
 possible theoretically, ignoring centric projections and
 systematic absences.
;
_reflns_threshold_expression       'I > 2\s(I)'
_computing_cell_refinement         'CrysAlisPro 1.171.40.84a (Rigaku OD, 2020)'
_computing_data_collection         'CrysAlisPro 1.171.40.84a (Rigaku OD, 2020)'
_computing_data_reduction          'CrysAlisPro 1.171.40.84a (Rigaku OD, 2020)'
_computing_molecular_graphics      'Olex2 1.5 (Dolomanov et al., 2009)'
_computing_publication_material    'Olex2 1.5 (Dolomanov et al., 2009)'
_computing_structure_refinement    'SHELXL 2018/3 (Sheldrick, 2015)'
_computing_structure_solution      'SHELXT  (Sheldrick, 2015)'
_refine_diff_density_max           0.615
_refine_diff_density_min           -1.257
_refine_diff_density_rms           0.070
_refine_ls_extinction_coef         .
_refine_ls_extinction_method       none
_refine_ls_goodness_of_fit_ref     1.027
_refine_ls_hydrogen_treatment      constr
_refine_ls_matrix_type             full
_refine_ls_number_parameters       772
_refine_ls_number_reflns           10896
_refine_ls_number_restraints       830
_refine_ls_R_factor_all            0.0450
_refine_ls_R_factor_gt             0.0398
_refine_ls_restrained_S_all        1.021
_refine_ls_shift/su_max            0.004
_refine_ls_shift/su_mean           0.000
_refine_ls_structure_factor_coef   Fsqd
_refine_ls_weighting_details      
 'w=1/[\s^2^(Fo^2^)+(0.0642P)^2^+1.3562P] where P=(Fo^2^+2Fc^2^)/3'
_refine_ls_weighting_scheme        calc
_refine_ls_wR_factor_gt            0.1023
_refine_ls_wR_factor_ref           0.1076
_refine_special_details            ?
_olex2_refinement_description
;
1. Fixed Uiso
 At 1.2 times of:
  All C(H) groups, All C(H,H) groups
 At 1.5 times of:
  All C(H,H,H) groups, All C(H,H,H,H,H,H) groups
2. Restrained distances
 C65-C59
 1.53 with sigma of 0.02
 C64-C65 \\sim C65-C60
 with sigma of 0.02
 C55A-C54A \\sim C56A-C55A \\sim C57A-C56A \\sim C58A-C57A \\sim C58A-C53A
\\sim C54A-C53A \\sim C55-
 C54 \\sim C56-C55 \\sim C57-C56 \\sim C58-C57 \\sim C58-C53 \\sim C54-C53
 with sigma of 0.02
 C28A-C27A \\sim C28-C27 \\sim C29A-C27A \\sim C29-C27 \\sim C25-C24A \\sim
C25-C24 \\sim C26A-C24A ~
 C26-C24
 with sigma of 0.02
 C27A-C23 \\sim C27-C23 \\sim C24A-C19 \\sim C24-C19
 with sigma of 0.02
 C2-C1 \\sim C2A-C1
 with sigma of 0.02
 C3-C2A \\sim C3-C2 \\sim C5-C2 \\sim C4A-C2A \\sim C5A-C2A \\sim C4-C2
 with sigma of 0.02
3. Restrained planarity
 C59, C60, C64, C65
 with sigma of 0.1
 C53A, C54A, C55A, C56A, C57A, C58A
 with sigma of 0.1
4. Uiso/Uaniso restraints and constraints
C59 \\sim C59 \\sim C60 \\sim C60 \\sim C61 \\sim C61 \\sim C62 \\sim C62 \\sim
C63 \\sim C63 \\sim C64 \\sim C64 \\sim C65 \\sim C65: within 4A with sigma of
0.02 and sigma for terminal atoms of 0.04 within 4A
C53 \\sim C54 \\sim C55 \\sim C56 \\sim C57 \\sim C58 \\sim C53A \\sim C54A
\\sim C55A \\sim C56A \\sim C57A \\sim C58A: within 4A with sigma of 0.02 and
sigma for terminal atoms of 0.04 within 4A
C27 \\sim C28 \\sim C29 \\sim C27A \\sim C28A \\sim C29A: within 4A with sigma
of 0.02 and sigma for terminal atoms of 0.04 within 4A
C25 \\sim C24 \\sim C26 \\sim C24A \\sim C26A: within 4A with sigma of 0.02 and
sigma for terminal atoms of 0.04 within 4A
Uanis(C64) \\sim Ueq, Uanis(C59) \\sim Ueq, Uanis(C60) \\sim Ueq, Uanis(C61)
\\sim Ueq, Uanis(C62) \\sim Ueq, Uanis(C63) \\sim Ueq, Uanis(C65) \\sim Ueq:
with sigma of 0.01 and sigma for terminal atoms of 0.01
5. Others
 Sof(H3BD)=Sof(H3BE)=Sof(H3BF)=Sof(C2A)=Sof(C4A)=Sof(H4AA)=Sof(H4AB)=Sof(H4AC)=
 Sof(C5A)=Sof(H5AA)=Sof(H5AB)=Sof(H5AC)=1-FVAR(1)
 Sof(H3AA)=Sof(H3AB)=Sof(H3AC)=Sof(C2)=Sof(C4)=Sof(H4A)=Sof(H4B)=Sof(H4C)=
 Sof(C5)=Sof(H5A)=Sof(H5B)=Sof(H5C)=FVAR(1)
 Sof(H25D)=Sof(H25E)=Sof(H25F)=Sof(C24A)=Sof(H24A)=Sof(C26A)=Sof(H26D)=
 Sof(H26E)=Sof(H26F)=1-FVAR(2)
 Sof(H25A)=Sof(H25B)=Sof(H25C)=Sof(C24)=Sof(H24)=Sof(C26)=Sof(H26A)=Sof(H26B)=
 Sof(H26C)=FVAR(2)
 Sof(C27A)=Sof(H27A)=Sof(C28A)=Sof(H28D)=Sof(H28E)=Sof(H28F)=Sof(C29A)=
 Sof(H29D)=Sof(H29E)=Sof(H29F)=1-FVAR(3)
 Sof(C27)=Sof(H27)=Sof(C28)=Sof(H28A)=Sof(H28B)=Sof(H28C)=Sof(C29)=Sof(H29A)=
 Sof(H29B)=Sof(H29C)=FVAR(3)
 Sof(C53A)=Sof(H53A)=Sof(C54A)=Sof(H54A)=Sof(C55A)=Sof(H55A)=Sof(C56A)=
 Sof(H56A)=Sof(C57A)=Sof(H57A)=Sof(C58A)=Sof(H58A)=1-FVAR(4)
 Sof(C53)=Sof(H53)=Sof(C54)=Sof(H54)=Sof(C55)=Sof(H55)=Sof(C56)=Sof(H56)=
 Sof(C57)=Sof(H57)=Sof(C58)=Sof(H58)=FVAR(4)
 Fixed Sof: C62(0.5) H62(0.5) C61(0.5) H61(0.5) C60(0.5) H60(0.5) C59(0.5)
 C64(0.5) H64(0.5) C63(0.5) H63(0.5) C65(0.5) H65A(0.5) H65B(0.5) H65C(0.5)
6.a Ternary CH refined with riding coordinates:
 C12(H12), C15(H15), C47(H47), C50(H50), C24(H24), C27(H27), C24A(H24A),
 C27A(H27A)
6.b Secondary CH2 refined with riding coordinates:
 C32(H32A,H32B), C33(H33A,H33B), C34(H34A,H34B), C35(H35A,H35B), C36(H36A,
 H36B), C37(H37A,H37B)
6.c Aromatic/amide H refined with riding coordinates:
 C8(H8), C9(H9), C10(H10), C20(H20), C21(H21), C22(H22), C43(H43), C44(H44),
 C45(H45), C53(H53), C54(H54), C55(H55), C56(H56), C57(H57), C58(H58),
 C53A(H53A), C54A(H54A), C55A(H55A), C56A(H56A), C57A(H57A), C58A(H58A),
 C62(H62), C61(H61), C60(H60), C64(H64), C63(H63)
6.d Fitted hexagon refined as free rotating group:
 C62(C61,C60,C59,C64,C63)
6.e Idealised Me refined as rotating group:
 C3(H3AA,H3AB,H3AC), C3(H3BD,H3BE,H3BF), C13(H13A,H13B,H13C), C14(H14A,H14B,
 H14C), C16(H16A,H16B,H16C), C17(H17A,H17B,H17C), C25(H25A,H25B,H25C), C25(H25D,
 H25E,H25F), C39(H39A,H39B,H39C), C40(H40A,H40B,H40C), C48(H48A,H48B,H48C),
 C49(H49A,H49B,H49C), C51(H51A,H51B,H51C), C52(H52A,H52B,H52C), C4(H4A,H4B,H4C),
  C5(H5A,H5B,H5C), C26(H26A,H26B,H26C), C28(H28A,H28B,H28C), C29(H29A,H29B,
 H29C), C4A(H4AA,H4AB,H4AC), C5A(H5AA,H5AB,H5AC), C26A(H26D,H26E,H26F),
 C28A(H28D,H28E,H28F), C29A(H29D,H29E,H29F), C65(H65A,H65B,H65C)
;
_atom_sites_solution_hydrogens     geom
_atom_sites_solution_primary       dual
_atom_sites_solution_secondary     ?
loop_
  _atom_site_label
  _atom_site_type_symbol
  _atom_site_fract_x
  _atom_site_fract_y
  _atom_site_fract_z
  _atom_site_U_iso_or_equiv
  _atom_site_adp_type
  _atom_site_occupancy
  _atom_site_site_symmetry_order
  _atom_site_calc_flag
  _atom_site_refinement_flags_posn
  _atom_site_refinement_flags_adp
  _atom_site_refinement_flags_occupancy
  _atom_site_disorder_assembly
  _atom_site_disorder_group
 I1 I 0.30774(2) 0.64653(2) 0.31886(2) 0.03406(7) Uani 1 1 d . . . . .
 Mg1 Mg 0.56527(7) 0.66524(3) 0.33833(3) 0.02202(15) Uani 1 1 d . . . . .
 N1 N 0.60750(19) 0.71120(8) 0.41694(8) 0.0242(4) Uani 1 1 d . . . . .
 N2 N 0.65823(19) 0.74223(8) 0.33217(8) 0.0246(4) Uani 1 1 d . . . . .
 N3 N 0.63553(19) 0.54249(8) 0.28255(8) 0.0260(4) Uani 1 1 d . . . . .
 C1 C 0.6571(2) 0.75416(10) 0.38937(9) 0.0251(4) Uani 1 1 d D . . . .
 C3 C 0.7428(3) 0.85708(10) 0.37968(12) 0.0360(6) Uani 1 1 d D . . . .
 H3AA H 0.797539 0.845915 0.350455 0.054 Uiso 0.525(18) 1 calc R U P A 1
 H3AB H 0.781810 0.889156 0.402507 0.054 Uiso 0.525(18) 1 calc R U P A 1
 H3AC H 0.657975 0.868049 0.359716 0.054 Uiso 0.525(18) 1 calc R U P A 1
 H3BD H 0.807647 0.839924 0.358470 0.054 Uiso 0.475(18) 1 calc R U P A 2
 H3BE H 0.780963 0.888777 0.403389 0.054 Uiso 0.475(18) 1 calc R U P A 2
 H3BF H 0.671074 0.870849 0.351471 0.054 Uiso 0.475(18) 1 calc R U P A 2
 C6 C 0.5975(2) 0.70858(10) 0.47836(10) 0.0267(4) Uani 1 1 d . . . . .
 C7 C 0.4837(3) 0.72383(11) 0.49998(11) 0.0341(5) Uani 1 1 d . . . . .
 C8 C 0.4831(3) 0.72421(14) 0.56099(12) 0.0440(7) Uani 1 1 d . . . . .
 H8 H 0.407002 0.734940 0.576130 0.053 Uiso 1 1 calc R U . . .
 C9 C 0.5897(4) 0.70944(15) 0.59927(12) 0.0495(8) Uani 1 1 d . . . . .
 H9 H 0.589607 0.713017 0.640404 0.059 Uiso 1 1 calc R U . . .
 C10 C 0.6969(3) 0.68942(12) 0.57773(11) 0.0395(6) Uani 1 1 d . . . . .
 H10 H 0.768658 0.677037 0.604315 0.047 Uiso 1 1 calc R U . . .
 C11 C 0.7017(3) 0.68703(10) 0.51738(10) 0.0290(5) Uani 1 1 d . . . . .
 C12 C 0.3579(3) 0.73585(14) 0.46079(12) 0.0411(6) Uani 1 1 d . . . . .
 H12 H 0.375209 0.735475 0.419109 0.049 Uiso 1 1 calc R U . . .
 C13 C 0.2628(3) 0.6880(2) 0.46827(16) 0.0624(10) Uani 1 1 d . . . . .
 H13A H 0.300896 0.651669 0.459757 0.094 Uiso 1 1 calc R U . . .
 H13B H 0.183598 0.693969 0.441128 0.094 Uiso 1 1 calc R U . . .
 H13C H 0.243237 0.687965 0.508716 0.094 Uiso 1 1 calc R U . . .
 C14 C 0.2980(4) 0.7936(2) 0.47254(16) 0.0672(11) Uani 1 1 d . . . . .
 H14A H 0.278976 0.794768 0.513053 0.101 Uiso 1 1 calc R U . . .
 H14B H 0.218495 0.798824 0.445413 0.101 Uiso 1 1 calc R U . . .
 H14C H 0.358535 0.823878 0.466628 0.101 Uiso 1 1 calc R U . . .
 C15 C 0.8128(3) 0.65666(11) 0.49560(11) 0.0312(5) Uani 1 1 d . . . . .
 H15 H 0.821397 0.671364 0.455564 0.037 Uiso 1 1 calc R U . . .
 C16 C 0.7802(3) 0.59380(13) 0.49022(15) 0.0487(7) Uani 1 1 d . . . . .
 H16A H 0.764250 0.579256 0.528443 0.073 Uiso 1 1 calc R U . . .
 H16B H 0.852275 0.573254 0.477309 0.073 Uiso 1 1 calc R U . . .
 H16C H 0.703329 0.588540 0.461442 0.073 Uiso 1 1 calc R U . . .
 C17 C 0.9422(3) 0.66385(17) 0.53437(15) 0.0529(8) Uani 1 1 d . . . . .
 H17A H 0.957660 0.704071 0.542804 0.079 Uiso 1 1 calc R U . . .
 H17B H 1.010651 0.648848 0.513888 0.079 Uiso 1 1 calc R U . . .
 H17C H 0.941061 0.643226 0.571259 0.079 Uiso 1 1 calc R U . . .
 C18 C 0.6752(2) 0.77920(9) 0.28536(9) 0.0244(4) Uani 1 1 d . . . . .
 C19 C 0.7926(2) 0.78110(10) 0.26198(11) 0.0304(5) Uani 1 1 d D . . . .
 C20 C 0.8018(3) 0.81521(12) 0.21348(12) 0.0370(6) Uani 1 1 d . . . . .
 H20 H 0.880843 0.816820 0.197948 0.044 Uiso 1 1 calc R U . . .
 C21 C 0.6990(3) 0.84686(12) 0.18722(12) 0.0387(6) Uani 1 1 d . . . . .
 H21 H 0.707937 0.870568 0.154685 0.046 Uiso 1 1 calc R U . . .
 C22 C 0.5831(3) 0.84356(11) 0.20890(11) 0.0346(5) Uani 1 1 d . . . . .
 H22 H 0.511968 0.864621 0.190327 0.042 Uiso 1 1 calc R U . . .
 C23 C 0.5679(2) 0.81007(10) 0.25739(10) 0.0285(5) Uani 1 1 d D . . . .
 C25 C 0.9784(3) 0.71765(14) 0.24334(15) 0.0461(7) Uani 1 1 d D U . . .
 H25A H 0.913622 0.690971 0.225066 0.069 Uiso 0.575(15) 1 calc R U P B 1
 H25B H 1.053071 0.696671 0.262440 0.069 Uiso 0.575(15) 1 calc R U P B 1
 H25C H 1.004950 0.742604 0.213193 0.069 Uiso 0.575(15) 1 calc R U P B 1
 H25D H 0.924958 0.707743 0.206425 0.069 Uiso 0.425(15) 1 calc R U P B 2
 H25E H 1.025908 0.684170 0.259299 0.069 Uiso 0.425(15) 1 calc R U P B 2
 H25F H 1.039154 0.747390 0.236065 0.069 Uiso 0.425(15) 1 calc R U P B 2
 C30 C 0.6107(2) 0.59620(10) 0.27620(10) 0.0248(4) Uani 1 1 d . . . . .
 C31 C 0.5859(2) 0.60916(10) 0.21020(10) 0.0291(5) Uani 1 1 d . . . . .
 C32 C 0.7110(3) 0.63671(12) 0.19534(12) 0.0351(5) Uani 1 1 d . . . . .
 H32A H 0.731266 0.670187 0.220773 0.042 Uiso 1 1 calc R U . . .
 H32B H 0.782482 0.609439 0.204024 0.042 Uiso 1 1 calc R U . . .
 C33 C 0.7011(3) 0.65500(15) 0.13070(14) 0.0472(7) Uani 1 1 d . . . . .
 H33A H 0.781265 0.674445 0.124207 0.057 Uiso 1 1 calc R U . . .
 H33B H 0.691312 0.621071 0.105263 0.057 Uiso 1 1 calc R U . . .
 C34 C 0.5875(4) 0.69446(15) 0.11369(13) 0.0515(8) Uani 1 1 d . . . . .
 H34A H 0.602647 0.730593 0.135263 0.062 Uiso 1 1 calc R U . . .
 H34B H 0.579269 0.702757 0.071146 0.062 Uiso 1 1 calc R U . . .
 C35 C 0.4648(3) 0.66793(14) 0.12781(12) 0.0445(7) Uani 1 1 d . . . . .
 H35A H 0.444780 0.634070 0.102923 0.053 Uiso 1 1 calc R U . . .
 H35B H 0.393292 0.695142 0.118702 0.053 Uiso 1 1 calc R U . . .
 C36 C 0.4761(3) 0.65090(11) 0.19260(11) 0.0348(6) Uani 1 1 d . . . . .
 H36A H 0.490377 0.685220 0.217283 0.042 Uiso 1 1 calc R U . . .
 H36B H 0.394348 0.633514 0.200169 0.042 Uiso 1 1 calc R U . . .
 C37 C 0.5599(3) 0.55085(11) 0.18153(11) 0.0379(6) Uani 1 1 d . . . . .
 H37A H 0.466351 0.544151 0.172375 0.045 Uiso 1 1 calc R U . . .
 H37B H 0.598180 0.548537 0.144633 0.045 Uiso 1 1 calc R U . . .
 C38 C 0.6210(3) 0.50710(11) 0.22565(11) 0.0346(5) Uani 1 1 d . . . . .
 C39 C 0.7502(3) 0.48522(13) 0.21244(13) 0.0452(7) Uani 1 1 d . . . . .
 H39A H 0.806964 0.517262 0.207688 0.068 Uiso 1 1 calc R U . . .
 H39B H 0.737696 0.462942 0.176171 0.068 Uiso 1 1 calc R U . . .
 H39C H 0.789147 0.461379 0.244960 0.068 Uiso 1 1 calc R U . . .
 C40 C 0.5320(3) 0.45703(12) 0.23038(13) 0.0468(7) Uani 1 1 d . . . . .
 H40A H 0.570965 0.431395 0.261283 0.070 Uiso 1 1 calc R U . . .
 H40B H 0.518352 0.436830 0.192830 0.070 Uiso 1 1 calc R U . . .
 H40C H 0.449498 0.470654 0.240052 0.070 Uiso 1 1 calc R U . . .
 C41 C 0.6836(2) 0.51460(9) 0.33793(10) 0.0262(4) Uani 1 1 d . . . . .
 C42 C 0.5982(2) 0.48782(10) 0.37124(11) 0.0299(5) Uani 1 1 d . . . . .
 C43 C 0.6511(3) 0.45574(11) 0.41958(11) 0.0341(5) Uani 1 1 d . . . . .
 H43 H 0.595408 0.436312 0.441983 0.041 Uiso 1 1 calc R U . . .
 C44 C 0.7824(3) 0.45152(11) 0.43567(11) 0.0350(5) Uani 1 1 d . . . . .
 H44 H 0.816066 0.428575 0.468077 0.042 Uiso 1 1 calc R U . . .
 C45 C 0.8642(2) 0.48073(11) 0.40452(11) 0.0332(5) Uani 1 1 d . . . . .
 H45 H 0.954084 0.478788 0.416782 0.040 Uiso 1 1 calc R U . . .
 C46 C 0.8178(2) 0.51310(10) 0.35535(10) 0.0284(5) Uani 1 1 d . . . . .
 C47 C 0.4531(2) 0.49477(11) 0.36105(12) 0.0350(5) Uani 1 1 d . . . . .
 H47 H 0.429193 0.518697 0.325363 0.042 Uiso 1 1 calc R U . . .
 C48 C 0.4113(3) 0.52533(14) 0.41434(13) 0.0430(6) Uani 1 1 d . . . . .
 H48A H 0.426630 0.500704 0.448872 0.065 Uiso 1 1 calc R U . . .
 H48B H 0.319697 0.534473 0.406219 0.065 Uiso 1 1 calc R U . . .
 H48C H 0.460916 0.560263 0.421889 0.065 Uiso 1 1 calc R U . . .
 C49 C 0.3814(3) 0.43843(14) 0.35228(16) 0.0499(7) Uani 1 1 d . . . . .
 H49A H 0.411444 0.417576 0.319970 0.075 Uiso 1 1 calc R U . . .
 H49B H 0.289093 0.445616 0.342881 0.075 Uiso 1 1 calc R U . . .
 H49C H 0.397730 0.416034 0.388391 0.075 Uiso 1 1 calc R U . . .
 C50 C 0.9129(2) 0.54840(11) 0.32638(11) 0.0326(5) Uani 1 1 d . . . . .
 H50 H 0.868397 0.561962 0.287659 0.039 Uiso 1 1 calc R U . . .
 C51 C 0.9543(3) 0.60015(12) 0.36412(13) 0.0407(6) Uani 1 1 d . . . . .
 H51A H 0.879083 0.623501 0.368116 0.061 Uiso 1 1 calc R U . . .
 H51B H 1.016156 0.622311 0.345389 0.061 Uiso 1 1 calc R U . . .
 H51C H 0.994400 0.587805 0.403055 0.061 Uiso 1 1 calc R U . . .
 C52 C 1.0314(3) 0.51450(14) 0.31528(16) 0.0483(7) Uani 1 1 d . . . . .
 H52A H 1.078635 0.502224 0.352868 0.072 Uiso 1 1 calc R U . . .
 H52B H 1.086937 0.538309 0.294650 0.072 Uiso 1 1 calc R U . . .
 H52C H 1.004281 0.481302 0.291219 0.072 Uiso 1 1 calc R U . . .
 C2 C 0.7284(10) 0.8066(4) 0.4214(4) 0.028(2) Uani 0.525(18) 1 d D . P A 1
 C4 C 0.6564(10) 0.8318(3) 0.4692(3) 0.041(2) Uani 0.525(18) 1 d D . P A 1
 H4A H 0.566553 0.838458 0.452950 0.061 Uiso 0.525(18) 1 calc R U P A 1
 H4B H 0.696485 0.867613 0.483016 0.061 Uiso 0.525(18) 1 calc R U P A 1
 H4C H 0.660224 0.805250 0.502160 0.061 Uiso 0.525(18) 1 calc R U P A 1
 C5 C 0.8635(8) 0.7887(3) 0.4510(4) 0.0380(19) Uani 0.525(18) 1 d D . P A 1
 H5A H 0.855419 0.764939 0.485166 0.057 Uiso 0.525(18) 1 calc R U P A 1
 H5B H 0.913891 0.822486 0.463593 0.057 Uiso 0.525(18) 1 calc R U P A 1
 H5C H 0.906830 0.767384 0.422888 0.057 Uiso 0.525(18) 1 calc R U P A 1
 C24 C 0.9210(7) 0.7535(3) 0.2897(4) 0.0301(18) Uani 0.575(15) 1 d D U P B 1
 H24 H 0.901360 0.727398 0.321486 0.036 Uiso 0.575(15) 1 calc R U P B 1
 C26 C 1.0226(5) 0.7960(3) 0.3173(3) 0.0452(18) Uani 0.575(15) 1 d D U P B 1
 H26A H 1.048208 0.820502 0.286520 0.068 Uiso 0.575(15) 1 calc R U P B 1
 H26B H 1.097769 0.775463 0.336472 0.068 Uiso 0.575(15) 1 calc R U P B 1
 H26C H 0.986546 0.819146 0.346344 0.068 Uiso 0.575(15) 1 calc R U P B 1
 C27 C 0.4380(11) 0.8138(6) 0.2799(7) 0.034(3) Uani 0.53(2) 1 d D U P C 1
 H27 H 0.441077 0.788440 0.314829 0.041 Uiso 0.53(2) 1 calc R U P C 1
 C28 C 0.3273(18) 0.7944(8) 0.2346(9) 0.042(4) Uani 0.53(2) 1 d D U P C 1
 H28A H 0.346259 0.756721 0.220183 0.062 Uiso 0.53(2) 1 calc R U P C 1
 H28B H 0.315979 0.821076 0.201717 0.062 Uiso 0.53(2) 1 calc R U P C 1
 H28C H 0.248387 0.792783 0.252748 0.062 Uiso 0.53(2) 1 calc R U P C 1
 C29 C 0.3977(8) 0.8727(6) 0.2980(6) 0.055(3) Uani 0.53(2) 1 d D U P C 1
 H29A H 0.468233 0.889941 0.324298 0.083 Uiso 0.53(2) 1 calc R U P C 1
 H29B H 0.322001 0.869468 0.318251 0.083 Uiso 0.53(2) 1 calc R U P C 1
 H29C H 0.377096 0.896283 0.262918 0.083 Uiso 0.53(2) 1 calc R U P C 1
 C2A C 0.6931(13) 0.8124(4) 0.4203(5) 0.039(3) Uani 0.475(18) 1 d D . P A 2
 C4A C 0.8059(16) 0.8006(5) 0.4686(4) 0.061(4) Uani 0.475(18) 1 d D . P A 2
 H4AA H 0.775844 0.778098 0.499735 0.092 Uiso 0.475(18) 1 calc R U P A 2
 H4AB H 0.840922 0.836561 0.484910 0.092 Uiso 0.475(18) 1 calc R U P A 2
 H4AC H 0.872806 0.779794 0.451915 0.092 Uiso 0.475(18) 1 calc R U P A 2
 C5A C 0.5791(17) 0.8382(3) 0.4460(6) 0.064(4) Uani 0.475(18) 1 d D . P A 2
 H5AA H 0.501946 0.835991 0.416886 0.095 Uiso 0.475(18) 1 calc R U P A 2
 H5AB H 0.597639 0.877806 0.456293 0.095 Uiso 0.475(18) 1 calc R U P A 2
 H5AC H 0.565029 0.817135 0.481273 0.095 Uiso 0.475(18) 1 calc R U P A 2
 C24A C 0.8934(10) 0.7388(5) 0.2872(5) 0.035(3) Uani 0.425(15) 1 d D U P B 2
 H24A H 0.849928 0.705787 0.303140 0.042 Uiso 0.425(15) 1 calc R U P B 2
 C26A C 0.9854(10) 0.7651(5) 0.3362(5) 0.064(4) Uani 0.425(15) 1 d D U P B 2
 H26D H 1.010524 0.802769 0.324296 0.096 Uiso 0.425(15) 1 calc R U P B 2
 H26E H 1.061946 0.741197 0.344574 0.096 Uiso 0.425(15) 1 calc R U P B 2
 H26F H 0.943448 0.768194 0.371584 0.096 Uiso 0.425(15) 1 calc R U P B 2
 C27A C 0.4366(11) 0.8002(7) 0.2765(8) 0.030(2) Uani 0.47(2) 1 d D U P C 2
 H27A H 0.442932 0.764094 0.299428 0.036 Uiso 0.47(2) 1 calc R U P C 2
 C28A C 0.3326(16) 0.7914(10) 0.2248(10) 0.039(4) Uani 0.47(2) 1 d D U P C 2
 H28D H 0.305071 0.828156 0.207803 0.058 Uiso 0.47(2) 1 calc R U P C 2
 H28E H 0.259253 0.772163 0.238012 0.058 Uiso 0.47(2) 1 calc R U P C 2
 H28F H 0.366327 0.768247 0.195042 0.058 Uiso 0.47(2) 1 calc R U P C 2
 C29A C 0.4080(8) 0.8463(7) 0.3184(5) 0.051(3) Uani 0.47(2) 1 d D U P C 2
 H29D H 0.465716 0.842513 0.355470 0.076 Uiso 0.47(2) 1 calc R U P C 2
 H29E H 0.318815 0.843049 0.325885 0.076 Uiso 0.47(2) 1 calc R U P C 2
 H29F H 0.420990 0.883351 0.300999 0.076 Uiso 0.47(2) 1 calc R U P C 2
 C53 C 1.0254(7) 0.6132(4) 0.0940(4) 0.0704(19) Uani 0.629(9) 1 d D U P D 1
 H53 H 1.005848 0.648904 0.076181 0.084 Uiso 0.629(9) 1 calc R U P D 1
 C54 C 1.1117(7) 0.6107(4) 0.1444(3) 0.0648(17) Uani 0.629(9) 1 d D U P D 1
 H54 H 1.144896 0.644954 0.162033 0.078 Uiso 0.629(9) 1 calc R U P D 1
 C55 C 1.1522(11) 0.5595(4) 0.1706(4) 0.082(2) Uani 0.629(9) 1 d D U P D 1
 H55 H 1.214252 0.557273 0.204637 0.099 Uiso 0.629(9) 1 calc R U P D 1
 C56 C 1.0948(13) 0.5121(5) 0.1429(5) 0.105(3) Uani 0.629(9) 1 d D U P D 1
 H56 H 1.120664 0.475977 0.158203 0.126 Uiso 0.629(9) 1 calc R U P D 1
 C57 C 1.0016(12) 0.5148(5) 0.0941(5) 0.107(3) Uani 0.629(9) 1 d D U P D 1
 H57 H 0.961866 0.481049 0.078387 0.128 Uiso 0.629(9) 1 calc R U P D 1
 C58 C 0.9661(12) 0.5657(5) 0.0684(5) 0.091(2) Uani 0.629(9) 1 d D U P D 1
 H58 H 0.903630 0.568119 0.034507 0.110 Uiso 0.629(9) 1 calc R U P D 1
 C53A C 0.985(2) 0.5852(7) 0.0736(8) 0.088(3) Uani 0.371(9) 1 d D U P D 2
 H53A H 0.943030 0.607808 0.042605 0.105 Uiso 0.371(9) 1 calc R U P D 2
 C54A C 1.0563(18) 0.6116(8) 0.1198(7) 0.089(3) Uani 0.371(9) 1 d D U P D 2
 H54A H 1.059969 0.651714 0.122081 0.107 Uiso 0.371(9) 1 calc R U P D 2
 C55A C 1.1226(18) 0.5785(8) 0.1630(8) 0.086(3) Uani 0.371(9) 1 d D U P D 2
 H55A H 1.166476 0.596333 0.197030 0.103 Uiso 0.371(9) 1 calc R U P D 2
 C56A C 1.1277(18) 0.5204(8) 0.1586(7) 0.091(3) Uani 0.371(9) 1 d D U P D 2
 H56A H 1.179953 0.497974 0.186649 0.109 Uiso 0.371(9) 1 calc R U P D 2
 C57A C 1.0517(16) 0.4968(7) 0.1107(7) 0.090(3) Uani 0.371(9) 1 d D U P D 2
 H57A H 1.055475 0.456949 0.105664 0.108 Uiso 0.371(9) 1 calc R U P D 2
 C58A C 0.9710(16) 0.5271(7) 0.0698(6) 0.088(3) Uani 0.371(9) 1 d D U P D 2
 H58A H 0.910304 0.509461 0.041058 0.105 Uiso 0.371(9) 1 calc R U P D 2
 C62 C 0.8484(12) 1.0373(5) 0.5408(6) 0.160(5) Uani 0.5 1 d G U P E -1
 H62 H 0.782552 1.055116 0.558555 0.192 Uiso 0.5 1 calc R U P E -1
 C61 C 0.8489(11) 0.9788(5) 0.5345(5) 0.136(4) Uani 0.5 1 d G U P E -1
 H61 H 0.783302 0.956727 0.547879 0.164 Uiso 0.5 1 calc R U P E -1
 C60 C 0.9453(13) 0.9527(4) 0.5086(6) 0.144(4) Uani 0.5 1 d DG U P E -1
 H60 H 0.945607 0.912772 0.504243 0.173 Uiso 0.5 1 calc R U P E -1
 C59 C 1.0413(12) 0.9851(5) 0.4890(6) 0.125(4) Uani 0.5 1 d DG U P E -1
 C64 C 1.0408(11) 1.0435(5) 0.4953(6) 0.136(4) Uani 0.5 1 d DG U P E -1
 H64 H 1.106414 1.065596 0.481961 0.163 Uiso 0.5 1 calc R U P E -1
 C63 C 0.9444(13) 1.0696(4) 0.5213(6) 0.142(4) Uani 0.5 1 d G U P E -1
 H63 H 0.944109 1.109551 0.525596 0.170 Uiso 0.5 1 calc R U P E -1
 C65 C 1.135(2) 0.9549(9) 0.4531(12) 0.224(9) Uani 0.5 1 d D U P E -1
 H65A H 1.199528 0.934208 0.479831 0.336 Uiso 0.5 1 calc R U P E -1
 H65B H 1.178086 0.983075 0.431339 0.336 Uiso 0.5 1 calc R U P E -1
 H65C H 1.087540 0.928417 0.425517 0.336 Uiso 0.5 1 calc R U P E -1

loop_
  _atom_site_aniso_label
  _atom_site_aniso_U_11
  _atom_site_aniso_U_22
  _atom_site_aniso_U_33
  _atom_site_aniso_U_23
  _atom_site_aniso_U_13
  _atom_site_aniso_U_12
 I1 0.02328(9) 0.03915(11) 0.03990(10) -0.00187(6) 0.00492(6) -0.00257(5)
 Mg1 0.0244(3) 0.0215(3) 0.0205(3) 0.0002(3) 0.0045(3) -0.0008(3)
 N1 0.0307(9) 0.0237(9) 0.0193(8) 0.0003(7) 0.0067(7) -0.0026(7)
 N2 0.0328(10) 0.0222(9) 0.0194(8) 0.0025(7) 0.0057(7) -0.0021(7)
 N3 0.0321(10) 0.0222(9) 0.0237(9) -0.0016(7) 0.0042(8) 0.0002(7)
 C1 0.0326(11) 0.0221(10) 0.0208(10) 0.0007(8) 0.0043(8) -0.0002(8)
 C3 0.0539(16) 0.0228(12) 0.0306(12) 0.0010(9) 0.0029(12) -0.0094(10)
 C6 0.0382(12) 0.0235(10) 0.0197(10) -0.0010(8) 0.0083(9) -0.0037(9)
 C7 0.0440(14) 0.0352(13) 0.0253(11) -0.0010(10) 0.0120(10) 0.0019(10)
 C8 0.0543(17) 0.0518(17) 0.0296(13) -0.0011(12) 0.0194(12) 0.0107(13)
 C9 0.071(2) 0.0562(18) 0.0229(12) 0.0006(12) 0.0132(13) 0.0164(16)
 C10 0.0550(16) 0.0428(15) 0.0207(11) 0.0033(10) 0.0055(11) 0.0094(12)
 C11 0.0417(13) 0.0247(11) 0.0216(10) 0.0011(8) 0.0081(9) -0.0025(9)
 C12 0.0398(14) 0.0535(17) 0.0318(12) -0.0043(12) 0.0110(11) 0.0053(12)
 C13 0.0449(17) 0.097(3) 0.0486(17) 0.0021(18) 0.0170(15) -0.0147(18)
 C14 0.061(2) 0.087(3) 0.0512(18) -0.0169(19) -0.0031(16) 0.036(2)
 C15 0.0375(13) 0.0324(12) 0.0243(11) 0.0015(9) 0.0059(10) 0.0006(10)
 C16 0.067(2) 0.0333(14) 0.0500(16) -0.0055(12) 0.0230(15) -0.0006(13)
 C17 0.0412(16) 0.072(2) 0.0427(16) -0.0053(15) -0.0021(13) 0.0057(15)
 C18 0.0318(11) 0.0220(10) 0.0193(9) 0.0011(8) 0.0032(8) -0.0044(8)
 C19 0.0335(12) 0.0291(12) 0.0293(11) 0.0044(9) 0.0064(10) 0.0000(9)
 C20 0.0374(13) 0.0427(15) 0.0332(12) 0.0089(11) 0.0132(11) -0.0033(11)
 C21 0.0532(18) 0.0336(13) 0.0300(12) 0.0134(10) 0.0085(12) -0.0026(11)
 C22 0.0438(14) 0.0310(12) 0.0276(11) 0.0080(10) -0.0005(11) 0.0034(10)
 C23 0.0325(12) 0.0286(11) 0.0239(10) 0.0015(9) 0.0029(9) -0.0027(9)
 C25 0.0295(13) 0.0518(17) 0.0591(17) 0.0035(14) 0.0132(12) 0.0030(11)
 C30 0.0251(10) 0.0247(11) 0.0252(10) -0.0001(8) 0.0052(8) -0.0023(8)
 C31 0.0351(12) 0.0291(12) 0.0231(10) -0.0006(9) 0.0044(9) 0.0011(9)
 C32 0.0407(14) 0.0367(13) 0.0291(11) 0.0046(10) 0.0094(10) -0.0003(11)
 C33 0.0552(18) 0.0545(18) 0.0349(14) 0.0103(13) 0.0164(13) 0.0009(14)
 C34 0.070(2) 0.0522(18) 0.0327(13) 0.0126(13) 0.0085(14) 0.0053(15)
 C35 0.0564(17) 0.0486(16) 0.0268(12) 0.0064(12) -0.0004(12) 0.0118(14)
 C36 0.0399(14) 0.0359(13) 0.0277(12) 0.0039(10) 0.0013(10) 0.0070(10)
 C37 0.0516(16) 0.0335(13) 0.0273(11) -0.0038(10) 0.0007(11) 0.0002(11)
 C38 0.0491(14) 0.0266(12) 0.0281(11) -0.0086(10) 0.0052(10) -0.0006(10)
 C39 0.0619(18) 0.0389(15) 0.0359(13) -0.0117(12) 0.0101(13) 0.0108(13)
 C40 0.0664(19) 0.0299(13) 0.0421(14) -0.0064(12) 0.0008(14) -0.0087(13)
 C41 0.0307(11) 0.0212(10) 0.0269(10) -0.0002(9) 0.0046(9) 0.0033(8)
 C42 0.0332(12) 0.0232(11) 0.0337(12) -0.0001(9) 0.0062(10) 0.0016(9)
 C43 0.0422(14) 0.0259(11) 0.0355(12) 0.0043(10) 0.0098(11) 0.0005(10)
 C44 0.0451(14) 0.0256(12) 0.0337(12) 0.0033(10) 0.0028(11) 0.0067(10)
 C45 0.0336(12) 0.0280(12) 0.0369(12) -0.0014(10) 0.0013(10) 0.0048(9)
 C46 0.0325(12) 0.0235(11) 0.0298(11) -0.0031(9) 0.0066(9) 0.0026(9)
 C47 0.0322(12) 0.0341(13) 0.0396(13) 0.0041(11) 0.0076(10) -0.0026(10)
 C48 0.0368(14) 0.0500(16) 0.0449(15) 0.0047(13) 0.0149(12) 0.0054(12)
 C49 0.0423(15) 0.0444(16) 0.0632(19) 0.0058(15) 0.0078(14) -0.0110(13)
 C50 0.0294(11) 0.0346(13) 0.0354(12) 0.0003(10) 0.0096(10) 0.0008(10)
 C51 0.0452(15) 0.0348(14) 0.0449(14) -0.0015(12) 0.0158(12) -0.0096(11)
 C52 0.0362(14) 0.0505(17) 0.0622(18) -0.0035(15) 0.0209(14) 0.0062(12)
 C2 0.040(4) 0.022(3) 0.023(3) -0.002(2) 0.006(3) -0.003(3)
 C4 0.062(5) 0.027(3) 0.037(3) -0.009(2) 0.020(3) -0.011(3)
 C5 0.041(4) 0.032(3) 0.036(4) 0.005(2) -0.011(3) -0.013(2)
 C24 0.020(3) 0.034(4) 0.038(3) 0.013(2) 0.011(2) -0.005(3)
 C26 0.030(3) 0.051(4) 0.053(3) -0.005(3) 0.001(2) -0.002(2)
 C27 0.040(4) 0.034(6) 0.028(4) 0.005(4) 0.003(3) 0.003(3)
 C28 0.051(6) 0.038(5) 0.036(6) -0.004(4) 0.005(4) 0.010(4)
 C29 0.053(4) 0.051(6) 0.063(5) -0.018(4) 0.011(4) 0.013(3)
 C2A 0.066(8) 0.020(4) 0.030(4) 0.001(3) 0.003(4) -0.008(4)
 C4A 0.091(9) 0.051(5) 0.035(4) 0.008(4) -0.017(5) -0.035(6)
 C5A 0.108(11) 0.028(3) 0.064(6) -0.010(4) 0.043(7) -0.008(4)
 C24A 0.019(4) 0.044(6) 0.042(4) 0.010(4) 0.008(3) -0.009(4)
 C26A 0.055(5) 0.069(7) 0.061(5) -0.002(5) -0.021(4) 0.010(5)
 C27A 0.025(4) 0.031(6) 0.034(4) 0.000(4) 0.002(3) 0.000(3)
 C28A 0.018(4) 0.061(7) 0.036(7) -0.011(4) -0.002(4) 0.001(4)
 C29A 0.038(4) 0.063(7) 0.053(5) -0.014(5) 0.008(3) 0.004(4)
 C53 0.066(4) 0.087(4) 0.055(4) 0.005(4) -0.004(3) -0.005(3)
 C54 0.058(3) 0.084(4) 0.053(3) 0.005(3) 0.007(3) -0.005(3)
 C55 0.097(5) 0.084(5) 0.062(4) 0.016(4) -0.006(4) -0.021(4)
 C56 0.128(6) 0.090(5) 0.085(6) 0.022(4) -0.029(5) -0.031(5)
 C57 0.121(6) 0.102(5) 0.088(5) -0.002(5) -0.021(5) -0.027(5)
 C58 0.102(5) 0.100(6) 0.068(4) 0.003(4) -0.006(4) -0.028(5)
 C53A 0.101(6) 0.093(6) 0.065(5) 0.009(6) -0.002(5) -0.008(6)
 C54A 0.104(6) 0.095(6) 0.066(6) -0.002(6) 0.002(6) -0.006(6)
 C55A 0.097(6) 0.090(6) 0.066(6) 0.002(6) -0.007(5) -0.019(6)
 C56A 0.102(6) 0.101(6) 0.058(5) 0.006(5) -0.030(5) -0.024(6)
 C57A 0.103(6) 0.089(6) 0.066(5) 0.013(5) -0.035(5) -0.007(5)
 C58A 0.102(6) 0.090(6) 0.060(5) 0.020(5) -0.026(5) -0.005(5)
 C62 0.163(7) 0.143(7) 0.159(7) 0.024(6) -0.026(6) -0.021(6)
 C61 0.150(7) 0.113(6) 0.136(6) 0.012(6) -0.018(6) -0.032(6)
 C60 0.167(7) 0.122(6) 0.133(7) 0.014(6) -0.016(6) -0.035(6)
 C59 0.147(7) 0.103(6) 0.119(6) 0.015(5) -0.005(6) -0.030(5)
 C64 0.158(7) 0.109(6) 0.130(6) 0.008(6) -0.021(6) -0.049(6)
 C63 0.146(7) 0.119(6) 0.153(7) 0.015(6) -0.004(6) -0.038(6)
 C65 0.222(11) 0.217(11) 0.224(11) 0.026(9) -0.003(8) -0.009(9)

_geom_special_details
;
 All esds (except the esd in the dihedral angle between two l.s. planes)
 are estimated using the full covariance matrix.  The cell esds are taken
 into account individually in the estimation of esds in distances, angles
 and torsion angles; correlations between esds in cell parameters are only
 used when they are defined by crystal symmetry.  An approximate (isotropic)
 treatment of cell esds is used for estimating esds involving l.s. planes.
;
loop_
  _geom_bond_atom_site_label_1
  _geom_bond_atom_site_label_2
  _geom_bond_distance
  _geom_bond_site_symmetry_2
  _geom_bond_publ_flag
 I1 Mg1 2.7204(7) . ?
 Mg1 N1 2.104(2) . ?
 Mg1 N2 2.081(2) . ?
 Mg1 C30 2.264(2) . ?
 N1 C1 1.341(3) . ?
 N1 C6 1.432(3) . ?
 N2 C1 1.347(3) . ?
 N2 C18 1.417(3) . ?
 N3 C30 1.301(3) . ?
 N3 C38 1.543(3) . ?
 N3 C41 1.461(3) . ?
 C1 C2 1.578(9) . ?
 C1 C2A 1.572(10) . ?
 C3 H3AA 0.9800 . ?
 C3 H3AB 0.9800 . ?
 C3 H3AC 0.9800 . ?
 C3 H3BD 0.9800 . ?
 C3 H3BE 0.9800 . ?
 C3 H3BF 0.9800 . ?
 C3 C2 1.552(9) . ?
 C3 C2A 1.548(10) . ?
 C6 C7 1.405(4) . ?
 C6 C11 1.412(4) . ?
 C7 C8 1.404(4) . ?
 C7 C12 1.521(4) . ?
 C8 H8 0.9500 . ?
 C8 C9 1.373(5) . ?
 C9 H9 0.9500 . ?
 C9 C10 1.376(4) . ?
 C10 H10 0.9500 . ?
 C10 C11 1.397(3) . ?
 C11 C15 1.515(4) . ?
 C12 H12 1.0000 . ?
 C12 C13 1.535(5) . ?
 C12 C14 1.544(5) . ?
 C13 H13A 0.9800 . ?
 C13 H13B 0.9800 . ?
 C13 H13C 0.9800 . ?
 C14 H14A 0.9800 . ?
 C14 H14B 0.9800 . ?
 C14 H14C 0.9800 . ?
 C15 H15 1.0000 . ?
 C15 C16 1.527(4) . ?
 C15 C17 1.530(4) . ?
 C16 H16A 0.9800 . ?
 C16 H16B 0.9800 . ?
 C16 H16C 0.9800 . ?
 C17 H17A 0.9800 . ?
 C17 H17B 0.9800 . ?
 C17 H17C 0.9800 . ?
 C18 C19 1.415(3) . ?
 C18 C23 1.421(3) . ?
 C19 C20 1.391(4) . ?
 C19 C24 1.555(7) . ?
 C19 C24A 1.513(10) . ?
 C20 H20 0.9500 . ?
 C20 C21 1.384(4) . ?
 C21 H21 0.9500 . ?
 C21 C22 1.381(4) . ?
 C22 H22 0.9500 . ?
 C22 C23 1.395(3) . ?
 C23 C27 1.529(10) . ?
 C23 C27A 1.525(11) . ?
 C25 H25A 0.9800 . ?
 C25 H25B 0.9800 . ?
 C25 H25C 0.9800 . ?
 C25 H25D 0.9800 . ?
 C25 H25E 0.9800 . ?
 C25 H25F 0.9800 . ?
 C25 C24 1.549(8) . ?
 C25 C24A 1.523(10) . ?
 C30 C31 1.535(3) . ?
 C31 C32 1.548(4) . ?
 C31 C36 1.531(3) . ?
 C31 C37 1.537(3) . ?
 C32 H32A 0.9900 . ?
 C32 H32B 0.9900 . ?
 C32 C33 1.538(4) . ?
 C33 H33A 0.9900 . ?
 C33 H33B 0.9900 . ?
 C33 C34 1.524(5) . ?
 C34 H34A 0.9900 . ?
 C34 H34B 0.9900 . ?
 C34 C35 1.510(5) . ?
 C35 H35A 0.9900 . ?
 C35 H35B 0.9900 . ?
 C35 C36 1.532(4) . ?
 C36 H36A 0.9900 . ?
 C36 H36B 0.9900 . ?
 C37 H37A 0.9900 . ?
 C37 H37B 0.9900 . ?
 C37 C38 1.528(4) . ?
 C38 C39 1.524(4) . ?
 C38 C40 1.523(4) . ?
 C39 H39A 0.9800 . ?
 C39 H39B 0.9800 . ?
 C39 H39C 0.9800 . ?
 C40 H40A 0.9800 . ?
 C40 H40B 0.9800 . ?
 C40 H40C 0.9800 . ?
 C41 C42 1.409(3) . ?
 C41 C46 1.414(3) . ?
 C42 C43 1.396(4) . ?
 C42 C47 1.521(3) . ?
 C43 H43 0.9500 . ?
 C43 C44 1.384(4) . ?
 C44 H44 0.9500 . ?
 C44 C45 1.379(4) . ?
 C45 H45 0.9500 . ?
 C45 C46 1.397(4) . ?
 C46 C50 1.524(3) . ?
 C47 H47 1.0000 . ?
 C47 C48 1.538(4) . ?
 C47 C49 1.531(4) . ?
 C48 H48A 0.9800 . ?
 C48 H48B 0.9800 . ?
 C48 H48C 0.9800 . ?
 C49 H49A 0.9800 . ?
 C49 H49B 0.9800 . ?
 C49 H49C 0.9800 . ?
 C50 H50 1.0000 . ?
 C50 C51 1.529(4) . ?
 C50 C52 1.533(4) . ?
 C51 H51A 0.9800 . ?
 C51 H51B 0.9800 . ?
 C51 H51C 0.9800 . ?
 C52 H52A 0.9800 . ?
 C52 H52B 0.9800 . ?
 C52 H52C 0.9800 . ?
 C2 C4 1.539(10) . ?
 C2 C5 1.548(10) . ?
 C4 H4A 0.9800 . ?
 C4 H4B 0.9800 . ?
 C4 H4C 0.9800 . ?
 C5 H5A 0.9800 . ?
 C5 H5B 0.9800 . ?
 C5 H5C 0.9800 . ?
 C24 H24 1.0000 . ?
 C24 C26 1.539(8) . ?
 C26 H26A 0.9800 . ?
 C26 H26B 0.9800 . ?
 C26 H26C 0.9800 . ?
 C27 H27 1.0000 . ?
 C27 C28 1.522(11) . ?
 C27 C29 1.530(11) . ?
 C28 H28A 0.9800 . ?
 C28 H28B 0.9800 . ?
 C28 H28C 0.9800 . ?
 C29 H29A 0.9800 . ?
 C29 H29B 0.9800 . ?
 C29 H29C 0.9800 . ?
 C2A C4A 1.534(11) . ?
 C2A C5A 1.535(11) . ?
 C4A H4AA 0.9800 . ?
 C4A H4AB 0.9800 . ?
 C4A H4AC 0.9800 . ?
 C5A H5AA 0.9800 . ?
 C5A H5AB 0.9800 . ?
 C5A H5AC 0.9800 . ?
 C24A H24A 1.0000 . ?
 C24A C26A 1.514(11) . ?
 C26A H26D 0.9800 . ?
 C26A H26E 0.9800 . ?
 C26A H26F 0.9800 . ?
 C27A H27A 1.0000 . ?
 C27A C28A 1.516(11) . ?
 C27A C29A 1.513(11) . ?
 C28A H28D 0.9800 . ?
 C28A H28E 0.9800 . ?
 C28A H28F 0.9800 . ?
 C29A H29D 0.9800 . ?
 C29A H29E 0.9800 . ?
 C29A H29F 0.9800 . ?
 C53 H53 0.9500 . ?
 C53 C54 1.371(8) . ?
 C53 C58 1.377(10) . ?
 C54 H54 0.9500 . ?
 C54 C55 1.392(10) . ?
 C55 H55 0.9500 . ?
 C55 C56 1.385(10) . ?
 C56 H56 0.9500 . ?
 C56 C57 1.386(10) . ?
 C57 H57 0.9500 . ?
 C57 C58 1.369(11) . ?
 C58 H58 0.9500 . ?
 C53A H53A 0.9500 . ?
 C53A C54A 1.364(13) . ?
 C53A C58A 1.383(13) . ?
 C54A H54A 0.9500 . ?
 C54A C55A 1.377(13) . ?
 C55A H55A 0.9500 . ?
 C55A C56A 1.380(13) . ?
 C56A H56A 0.9500 . ?
 C56A C57A 1.387(12) . ?
 C57A H57A 0.9500 . ?
 C57A C58A 1.378(12) . ?
 C58A H58A 0.9500 . ?
 C62 H62 0.9500 . ?
 C62 C61 1.3900 . ?
 C62 C63 1.3900 . ?
 C61 H61 0.9500 . ?
 C61 C60 1.3900 . ?
 C60 H60 0.9500 . ?
 C60 C59 1.3900 . ?
 C59 C64 1.3900 . ?
 C59 C65 1.546(17) . ?
 C64 H64 0.9500 . ?
 C64 C63 1.3900 . ?
 C63 H63 0.9500 . ?
 C65 H65A 0.9800 . ?
 C65 H65B 0.9800 . ?
 C65 H65C 0.9800 . ?

loop_
  _geom_angle_atom_site_label_1
  _geom_angle_atom_site_label_2
  _geom_angle_atom_site_label_3
  _geom_angle
  _geom_angle_site_symmetry_1
  _geom_angle_site_symmetry_3
  _geom_angle_publ_flag
 N1 Mg1 I1 108.24(6) . . ?
 N1 Mg1 C30 151.30(9) . . ?
 N2 Mg1 I1 126.71(6) . . ?
 N2 Mg1 N1 63.96(7) . . ?
 N2 Mg1 C30 116.49(8) . . ?
 C30 Mg1 I1 94.06(6) . . ?
 C1 N1 Mg1 92.00(13) . . ?
 C1 N1 C6 125.83(19) . . ?
 C6 N1 Mg1 142.16(15) . . ?
 C1 N2 Mg1 92.84(14) . . ?
 C1 N2 C18 129.16(19) . . ?
 C18 N2 Mg1 134.51(15) . . ?
 C30 N3 C38 116.08(19) . . ?
 C30 N3 C41 125.34(19) . . ?
 C41 N3 C38 118.44(19) . . ?
 N1 C1 N2 111.05(19) . . ?
 N1 C1 C2 124.5(4) . . ?
 N1 C1 C2A 122.4(4) . . ?
 N2 C1 C2 123.6(4) . . ?
 N2 C1 C2A 126.2(4) . . ?
 H3AA C3 H3AB 109.5 . . ?
 H3AA C3 H3AC 109.5 . . ?
 H3AB C3 H3AC 109.5 . . ?
 H3BD C3 H3BE 109.5 . . ?
 H3BD C3 H3BF 109.5 . . ?
 H3BE C3 H3BF 109.5 . . ?
 C2 C3 H3AA 109.5 . . ?
 C2 C3 H3AB 109.5 . . ?
 C2 C3 H3AC 109.5 . . ?
 C2A C3 H3BD 109.5 . . ?
 C2A C3 H3BE 109.5 . . ?
 C2A C3 H3BF 109.5 . . ?
 C7 C6 N1 121.3(2) . . ?
 C7 C6 C11 119.5(2) . . ?
 C11 C6 N1 119.1(2) . . ?
 C6 C7 C12 123.5(2) . . ?
 C8 C7 C6 118.5(3) . . ?
 C8 C7 C12 117.9(2) . . ?
 C7 C8 H8 119.2 . . ?
 C9 C8 C7 121.5(3) . . ?
 C9 C8 H8 119.2 . . ?
 C8 C9 H9 120.2 . . ?
 C8 C9 C10 119.6(2) . . ?
 C10 C9 H9 120.2 . . ?
 C9 C10 H10 119.5 . . ?
 C9 C10 C11 121.0(3) . . ?
 C11 C10 H10 119.5 . . ?
 C6 C11 C15 121.8(2) . . ?
 C10 C11 C6 119.0(2) . . ?
 C10 C11 C15 118.9(2) . . ?
 C7 C12 H12 108.0 . . ?
 C7 C12 C13 108.8(3) . . ?
 C7 C12 C14 113.8(3) . . ?
 C13 C12 H12 108.0 . . ?
 C13 C12 C14 110.1(3) . . ?
 C14 C12 H12 108.0 . . ?
 C12 C13 H13A 109.5 . . ?
 C12 C13 H13B 109.5 . . ?
 C12 C13 H13C 109.5 . . ?
 H13A C13 H13B 109.5 . . ?
 H13A C13 H13C 109.5 . . ?
 H13B C13 H13C 109.5 . . ?
 C12 C14 H14A 109.5 . . ?
 C12 C14 H14B 109.5 . . ?
 C12 C14 H14C 109.5 . . ?
 H14A C14 H14B 109.5 . . ?
 H14A C14 H14C 109.5 . . ?
 H14B C14 H14C 109.5 . . ?
 C11 C15 H15 108.2 . . ?
 C11 C15 C16 108.3(2) . . ?
 C11 C15 C17 114.8(2) . . ?
 C16 C15 H15 108.2 . . ?
 C16 C15 C17 109.1(3) . . ?
 C17 C15 H15 108.2 . . ?
 C15 C16 H16A 109.5 . . ?
 C15 C16 H16B 109.5 . . ?
 C15 C16 H16C 109.5 . . ?
 H16A C16 H16B 109.5 . . ?
 H16A C16 H16C 109.5 . . ?
 H16B C16 H16C 109.5 . . ?
 C15 C17 H17A 109.5 . . ?
 C15 C17 H17B 109.5 . . ?
 C15 C17 H17C 109.5 . . ?
 H17A C17 H17B 109.5 . . ?
 H17A C17 H17C 109.5 . . ?
 H17B C17 H17C 109.5 . . ?
 N2 C18 C23 119.1(2) . . ?
 C19 C18 N2 121.1(2) . . ?
 C19 C18 C23 119.5(2) . . ?
 C18 C19 C24 125.8(3) . . ?
 C18 C19 C24A 115.8(4) . . ?
 C20 C19 C18 119.0(2) . . ?
 C20 C19 C24 114.8(4) . . ?
 C20 C19 C24A 124.6(5) . . ?
 C19 C20 H20 119.1 . . ?
 C21 C20 C19 121.8(2) . . ?
 C21 C20 H20 119.1 . . ?
 C20 C21 H21 120.4 . . ?
 C22 C21 C20 119.2(2) . . ?
 C22 C21 H21 120.4 . . ?
 C21 C22 H22 119.2 . . ?
 C21 C22 C23 121.7(2) . . ?
 C23 C22 H22 119.2 . . ?
 C18 C23 C27 124.6(7) . . ?
 C18 C23 C27A 119.0(8) . . ?
 C22 C23 C18 118.8(2) . . ?
 C22 C23 C27 116.3(7) . . ?
 C22 C23 C27A 121.7(8) . . ?
 H25A C25 H25B 109.5 . . ?
 H25A C25 H25C 109.5 . . ?
 H25B C25 H25C 109.5 . . ?
 H25D C25 H25E 109.5 . . ?
 H25D C25 H25F 109.5 . . ?
 H25E C25 H25F 109.5 . . ?
 C24 C25 H25A 109.5 . . ?
 C24 C25 H25B 109.5 . . ?
 C24 C25 H25C 109.5 . . ?
 C24A C25 H25D 109.5 . . ?
 C24A C25 H25E 109.5 . . ?
 C24A C25 H25F 109.5 . . ?
 N3 C30 Mg1 133.63(17) . . ?
 N3 C30 C31 108.06(19) . . ?
 C31 C30 Mg1 117.27(16) . . ?
 C30 C31 C32 105.59(19) . . ?
 C30 C31 C37 103.94(19) . . ?
 C36 C31 C30 114.2(2) . . ?
 C36 C31 C32 107.7(2) . . ?
 C36 C31 C37 112.4(2) . . ?
 C37 C31 C32 112.9(2) . . ?
 C31 C32 H32A 109.1 . . ?
 C31 C32 H32B 109.1 . . ?
 H32A C32 H32B 107.8 . . ?
 C33 C32 C31 112.7(2) . . ?
 C33 C32 H32A 109.1 . . ?
 C33 C32 H32B 109.1 . . ?
 C32 C33 H33A 109.3 . . ?
 C32 C33 H33B 109.3 . . ?
 H33A C33 H33B 108.0 . . ?
 C34 C33 C32 111.5(3) . . ?
 C34 C33 H33A 109.3 . . ?
 C34 C33 H33B 109.3 . . ?
 C33 C34 H34A 109.5 . . ?
 C33 C34 H34B 109.5 . . ?
 H34A C34 H34B 108.1 . . ?
 C35 C34 C33 110.7(3) . . ?
 C35 C34 H34A 109.5 . . ?
 C35 C34 H34B 109.5 . . ?
 C34 C35 H35A 109.4 . . ?
 C34 C35 H35B 109.4 . . ?
 C34 C35 C36 111.4(2) . . ?
 H35A C35 H35B 108.0 . . ?
 C36 C35 H35A 109.4 . . ?
 C36 C35 H35B 109.4 . . ?
 C31 C36 C35 112.4(2) . . ?
 C31 C36 H36A 109.1 . . ?
 C31 C36 H36B 109.1 . . ?
 C35 C36 H36A 109.1 . . ?
 C35 C36 H36B 109.1 . . ?
 H36A C36 H36B 107.9 . . ?
 C31 C37 H37A 110.4 . . ?
 C31 C37 H37B 110.4 . . ?
 H37A C37 H37B 108.6 . . ?
 C38 C37 C31 106.8(2) . . ?
 C38 C37 H37A 110.4 . . ?
 C38 C37 H37B 110.4 . . ?
 C37 C38 N3 100.32(19) . . ?
 C39 C38 N3 111.5(2) . . ?
 C39 C38 C37 113.8(2) . . ?
 C40 C38 N3 110.6(2) . . ?
 C40 C38 C37 111.6(2) . . ?
 C40 C38 C39 108.9(2) . . ?
 C38 C39 H39A 109.5 . . ?
 C38 C39 H39B 109.5 . . ?
 C38 C39 H39C 109.5 . . ?
 H39A C39 H39B 109.5 . . ?
 H39A C39 H39C 109.5 . . ?
 H39B C39 H39C 109.5 . . ?
 C38 C40 H40A 109.5 . . ?
 C38 C40 H40B 109.5 . . ?
 C38 C40 H40C 109.5 . . ?
 H40A C40 H40B 109.5 . . ?
 H40A C40 H40C 109.5 . . ?
 H40B C40 H40C 109.5 . . ?
 C42 C41 N3 120.4(2) . . ?
 C42 C41 C46 121.4(2) . . ?
 C46 C41 N3 118.1(2) . . ?
 C41 C42 C47 124.7(2) . . ?
 C43 C42 C41 117.6(2) . . ?
 C43 C42 C47 117.5(2) . . ?
 C42 C43 H43 119.2 . . ?
 C44 C43 C42 121.7(2) . . ?
 C44 C43 H43 119.2 . . ?
 C43 C44 H44 120.1 . . ?
 C45 C44 C43 119.8(2) . . ?
 C45 C44 H44 120.1 . . ?
 C44 C45 H45 119.3 . . ?
 C44 C45 C46 121.5(2) . . ?
 C46 C45 H45 119.3 . . ?
 C41 C46 C50 123.5(2) . . ?
 C45 C46 C41 117.8(2) . . ?
 C45 C46 C50 118.5(2) . . ?
 C42 C47 H47 108.7 . . ?
 C42 C47 C48 108.6(2) . . ?
 C42 C47 C49 113.1(2) . . ?
 C48 C47 H47 108.7 . . ?
 C49 C47 H47 108.7 . . ?
 C49 C47 C48 108.9(2) . . ?
 C47 C48 H48A 109.5 . . ?
 C47 C48 H48B 109.5 . . ?
 C47 C48 H48C 109.5 . . ?
 H48A C48 H48B 109.5 . . ?
 H48A C48 H48C 109.5 . . ?
 H48B C48 H48C 109.5 . . ?
 C47 C49 H49A 109.5 . . ?
 C47 C49 H49B 109.5 . . ?
 C47 C49 H49C 109.5 . . ?
 H49A C49 H49B 109.5 . . ?
 H49A C49 H49C 109.5 . . ?
 H49B C49 H49C 109.5 . . ?
 C46 C50 H50 108.1 . . ?
 C46 C50 C51 110.1(2) . . ?
 C46 C50 C52 112.6(2) . . ?
 C51 C50 H50 108.1 . . ?
 C51 C50 C52 109.8(2) . . ?
 C52 C50 H50 108.1 . . ?
 C50 C51 H51A 109.5 . . ?
 C50 C51 H51B 109.5 . . ?
 C50 C51 H51C 109.5 . . ?
 H51A C51 H51B 109.5 . . ?
 H51A C51 H51C 109.5 . . ?
 H51B C51 H51C 109.5 . . ?
 C50 C52 H52A 109.5 . . ?
 C50 C52 H52B 109.5 . . ?
 C50 C52 H52C 109.5 . . ?
 H52A C52 H52B 109.5 . . ?
 H52A C52 H52C 109.5 . . ?
 H52B C52 H52C 109.5 . . ?
 C3 C2 C1 113.4(6) . . ?
 C4 C2 C1 112.9(6) . . ?
 C4 C2 C3 104.1(6) . . ?
 C4 C2 C5 107.7(7) . . ?
 C5 C2 C1 109.8(6) . . ?
 C5 C2 C3 108.7(6) . . ?
 C2 C4 H4A 109.5 . . ?
 C2 C4 H4B 109.5 . . ?
 C2 C4 H4C 109.5 . . ?
 H4A C4 H4B 109.5 . . ?
 H4A C4 H4C 109.5 . . ?
 H4B C4 H4C 109.5 . . ?
 C2 C5 H5A 109.5 . . ?
 C2 C5 H5B 109.5 . . ?
 C2 C5 H5C 109.5 . . ?
 H5A C5 H5B 109.5 . . ?
 H5A C5 H5C 109.5 . . ?
 H5B C5 H5C 109.5 . . ?
 C19 C24 H24 107.7 . . ?
 C25 C24 C19 110.3(5) . . ?
 C25 C24 H24 107.7 . . ?
 C26 C24 C19 114.2(5) . . ?
 C26 C24 C25 109.0(5) . . ?
 C26 C24 H24 107.7 . . ?
 C24 C26 H26A 109.5 . . ?
 C24 C26 H26B 109.5 . . ?
 C24 C26 H26C 109.5 . . ?
 H26A C26 H26B 109.5 . . ?
 H26A C26 H26C 109.5 . . ?
 H26B C26 H26C 109.5 . . ?
 C23 C27 H27 107.8 . . ?
 C23 C27 C29 116.0(9) . . ?
 C28 C27 C23 112.8(12) . . ?
 C28 C27 H27 107.8 . . ?
 C28 C27 C29 104.3(12) . . ?
 C29 C27 H27 107.8 . . ?
 C27 C28 H28A 109.5 . . ?
 C27 C28 H28B 109.5 . . ?
 C27 C28 H28C 109.5 . . ?
 H28A C28 H28B 109.5 . . ?
 H28A C28 H28C 109.5 . . ?
 H28B C28 H28C 109.5 . . ?
 C27 C29 H29A 109.5 . . ?
 C27 C29 H29B 109.5 . . ?
 C27 C29 H29C 109.5 . . ?
 H29A C29 H29B 109.5 . . ?
 H29A C29 H29C 109.5 . . ?
 H29B C29 H29C 109.5 . . ?
 C3 C2A C1 114.0(7) . . ?
 C4A C2A C1 106.4(7) . . ?
 C4A C2A C3 105.6(7) . . ?
 C4A C2A C5A 111.1(10) . . ?
 C5A C2A C1 111.7(7) . . ?
 C5A C2A C3 107.9(7) . . ?
 C2A C4A H4AA 109.5 . . ?
 C2A C4A H4AB 109.5 . . ?
 C2A C4A H4AC 109.5 . . ?
 H4AA C4A H4AB 109.5 . . ?
 H4AA C4A H4AC 109.5 . . ?
 H4AB C4A H4AC 109.5 . . ?
 C2A C5A H5AA 109.5 . . ?
 C2A C5A H5AB 109.5 . . ?
 C2A C5A H5AC 109.5 . . ?
 H5AA C5A H5AB 109.5 . . ?
 H5AA C5A H5AC 109.5 . . ?
 H5AB C5A H5AC 109.5 . . ?
 C19 C24A C25 114.1(7) . . ?
 C19 C24A H24A 109.0 . . ?
 C19 C24A C26A 110.9(7) . . ?
 C25 C24A H24A 109.0 . . ?
 C26A C24A C25 104.7(7) . . ?
 C26A C24A H24A 109.0 . . ?
 C24A C26A H26D 109.5 . . ?
 C24A C26A H26E 109.5 . . ?
 C24A C26A H26F 109.5 . . ?
 H26D C26A H26E 109.5 . . ?
 H26D C26A H26F 109.5 . . ?
 H26E C26A H26F 109.5 . . ?
 C23 C27A H27A 106.6 . . ?
 C28A C27A C23 112.2(13) . . ?
 C28A C27A H27A 106.6 . . ?
 C29A C27A C23 109.9(9) . . ?
 C29A C27A H27A 106.6 . . ?
 C29A C27A C28A 114.4(14) . . ?
 C27A C28A H28D 109.5 . . ?
 C27A C28A H28E 109.5 . . ?
 C27A C28A H28F 109.5 . . ?
 H28D C28A H28E 109.5 . . ?
 H28D C28A H28F 109.5 . . ?
 H28E C28A H28F 109.5 . . ?
 C27A C29A H29D 109.5 . . ?
 C27A C29A H29E 109.5 . . ?
 C27A C29A H29F 109.5 . . ?
 H29D C29A H29E 109.5 . . ?
 H29D C29A H29F 109.5 . . ?
 H29E C29A H29F 109.5 . . ?
 C54 C53 H53 118.8 . . ?
 C54 C53 C58 122.4(9) . . ?
 C58 C53 H53 118.8 . . ?
 C53 C54 H54 119.0 . . ?
 C53 C54 C55 121.9(8) . . ?
 C55 C54 H54 119.0 . . ?
 C54 C55 H55 122.6 . . ?
 C56 C55 C54 114.7(9) . . ?
 C56 C55 H55 122.6 . . ?
 C55 C56 H56 118.4 . . ?
 C55 C56 C57 123.3(11) . . ?
 C57 C56 H56 118.4 . . ?
 C56 C57 H57 119.7 . . ?
 C58 C57 C56 120.7(10) . . ?
 C58 C57 H57 119.7 . . ?
 C53 C58 H58 121.6 . . ?
 C57 C58 C53 116.8(10) . . ?
 C57 C58 H58 121.6 . . ?
 C54A C53A H53A 118.4 . . ?
 C54A C53A C58A 123.2(17) . . ?
 C58A C53A H53A 118.4 . . ?
 C53A C54A H54A 120.9 . . ?
 C53A C54A C55A 118.1(17) . . ?
 C55A C54A H54A 120.9 . . ?
 C54A C55A H55A 118.9 . . ?
 C54A C55A C56A 122.3(17) . . ?
 C56A C55A H55A 118.9 . . ?
 C55A C56A H56A 122.1 . . ?
 C55A C56A C57A 115.9(17) . . ?
 C57A C56A H56A 122.1 . . ?
 C56A C57A H57A 117.8 . . ?
 C58A C57A C56A 124.4(17) . . ?
 C58A C57A H57A 117.8 . . ?
 C53A C58A H58A 122.5 . . ?
 C57A C58A C53A 115.1(16) . . ?
 C57A C58A H58A 122.5 . . ?
 C61 C62 H62 120.0 . . ?
 C61 C62 C63 120.0 . . ?
 C63 C62 H62 120.0 . . ?
 C62 C61 H61 120.0 . . ?
 C60 C61 C62 120.0 . . ?
 C60 C61 H61 120.0 . . ?
 C61 C60 H60 120.0 . . ?
 C61 C60 C59 120.0 . . ?
 C59 C60 H60 120.0 . . ?
 C60 C59 C65 117.8(7) . . ?
 C64 C59 C60 120.0 . . ?
 C64 C59 C65 121.7(7) . . ?
 C59 C64 H64 120.0 . . ?
 C59 C64 C63 120.0 . . ?
 C63 C64 H64 120.0 . . ?
 C62 C63 H63 120.0 . . ?
 C64 C63 C62 120.0 . . ?
 C64 C63 H63 120.0 . . ?
 C59 C65 H65A 109.5 . . ?
 C59 C65 H65B 109.5 . . ?
 C59 C65 H65C 109.5 . . ?
 H65A C65 H65B 109.5 . . ?
 H65A C65 H65C 109.5 . . ?
 H65B C65 H65C 109.5 . . ?

loop_
  _geom_torsion_atom_site_label_1
  _geom_torsion_atom_site_label_2
  _geom_torsion_atom_site_label_3
  _geom_torsion_atom_site_label_4
  _geom_torsion
  _geom_torsion_site_symmetry_1
  _geom_torsion_site_symmetry_2
  _geom_torsion_site_symmetry_3
  _geom_torsion_site_symmetry_4
  _geom_torsion_publ_flag
 Mg1 N1 C1 N2 -3.6(2) . . . . ?
 Mg1 N1 C1 C2 -172.9(5) . . . . ?
 Mg1 N1 C1 C2A 170.1(6) . . . . ?
 Mg1 N1 C6 C7 -83.1(3) . . . . ?
 Mg1 N1 C6 C11 93.1(3) . . . . ?
 Mg1 N2 C1 N1 3.6(2) . . . . ?
 Mg1 N2 C1 C2 173.0(5) . . . . ?
 Mg1 N2 C1 C2A -169.8(7) . . . . ?
 Mg1 N2 C18 C19 -102.8(3) . . . . ?
 Mg1 N2 C18 C23 70.2(3) . . . . ?
 Mg1 C30 C31 C32 88.2(2) . . . . ?
 Mg1 C30 C31 C36 -29.9(3) . . . . ?
 Mg1 C30 C31 C37 -152.77(17) . . . . ?
 N1 C1 C2 C3 -164.2(4) . . . . ?
 N1 C1 C2 C4 -46.1(8) . . . . ?
 N1 C1 C2 C5 74.1(7) . . . . ?
 N1 C1 C2A C3 -177.2(5) . . . . ?
 N1 C1 C2A C4A 66.9(8) . . . . ?
 N1 C1 C2A C5A -54.5(9) . . . . ?
 N1 C6 C7 C8 -175.5(2) . . . . ?
 N1 C6 C7 C12 9.1(4) . . . . ?
 N1 C6 C11 C10 174.0(2) . . . . ?
 N1 C6 C11 C15 -11.7(3) . . . . ?
 N2 C1 C2 C3 27.8(9) . . . . ?
 N2 C1 C2 C4 145.9(6) . . . . ?
 N2 C1 C2 C5 -93.9(7) . . . . ?
 N2 C1 C2A C3 -4.5(12) . . . . ?
 N2 C1 C2A C4A -120.5(8) . . . . ?
 N2 C1 C2A C5A 118.2(8) . . . . ?
 N2 C18 C19 C20 175.7(2) . . . . ?
 N2 C18 C19 C24 -11.8(5) . . . . ?
 N2 C18 C19 C24A 4.0(6) . . . . ?
 N2 C18 C23 C22 -175.9(2) . . . . ?
 N2 C18 C23 C27 10.0(7) . . . . ?
 N2 C18 C23 C27A -3.1(7) . . . . ?
 N3 C30 C31 C32 -101.9(2) . . . . ?
 N3 C30 C31 C36 140.0(2) . . . . ?
 N3 C30 C31 C37 17.2(3) . . . . ?
 N3 C41 C42 C43 171.8(2) . . . . ?
 N3 C41 C42 C47 -12.8(4) . . . . ?
 N3 C41 C46 C45 -172.5(2) . . . . ?
 N3 C41 C46 C50 12.4(3) . . . . ?
 C1 N1 C6 C7 96.2(3) . . . . ?
 C1 N1 C6 C11 -87.6(3) . . . . ?
 C1 N2 C18 C19 104.3(3) . . . . ?
 C1 N2 C18 C23 -82.7(3) . . . . ?
 C6 N1 C1 N2 176.9(2) . . . . ?
 C6 N1 C1 C2 7.6(6) . . . . ?
 C6 N1 C1 C2A -9.4(7) . . . . ?
 C6 C7 C8 C9 -0.8(5) . . . . ?
 C6 C7 C12 C13 110.2(3) . . . . ?
 C6 C7 C12 C14 -126.6(3) . . . . ?
 C6 C11 C15 C16 -89.2(3) . . . . ?
 C6 C11 C15 C17 148.7(3) . . . . ?
 C7 C6 C11 C10 -9.7(4) . . . . ?
 C7 C6 C11 C15 164.6(2) . . . . ?
 C7 C8 C9 C10 -5.3(5) . . . . ?
 C8 C7 C12 C13 -65.2(4) . . . . ?
 C8 C7 C12 C14 58.1(4) . . . . ?
 C8 C9 C10 C11 3.9(5) . . . . ?
 C9 C10 C11 C6 3.6(4) . . . . ?
 C9 C10 C11 C15 -170.9(3) . . . . ?
 C10 C11 C15 C16 85.2(3) . . . . ?
 C10 C11 C15 C17 -37.0(4) . . . . ?
 C11 C6 C7 C8 8.3(4) . . . . ?
 C11 C6 C7 C12 -167.0(3) . . . . ?
 C12 C7 C8 C9 174.8(3) . . . . ?
 C18 N2 C1 N1 164.6(2) . . . . ?
 C18 N2 C1 C2 -25.9(6) . . . . ?
 C18 N2 C1 C2A -8.7(7) . . . . ?
 C18 C19 C20 C21 -0.6(4) . . . . ?
 C18 C19 C24 C25 129.7(4) . . . . ?
 C18 C19 C24 C26 -107.2(5) . . . . ?
 C18 C19 C24A C25 146.8(5) . . . . ?
 C18 C19 C24A C26A -95.2(8) . . . . ?
 C18 C23 C27 C28 -123.6(11) . . . . ?
 C18 C23 C27 C29 116.3(10) . . . . ?
 C18 C23 C27A C28A -132.2(13) . . . . ?
 C18 C23 C27A C29A 99.3(12) . . . . ?
 C19 C18 C23 C22 -2.8(3) . . . . ?
 C19 C18 C23 C27 -176.9(7) . . . . ?
 C19 C18 C23 C27A 170.0(7) . . . . ?
 C19 C20 C21 C22 -1.5(4) . . . . ?
 C20 C19 C24 C25 -57.5(6) . . . . ?
 C20 C19 C24 C26 65.6(6) . . . . ?
 C20 C19 C24A C25 -24.4(10) . . . . ?
 C20 C19 C24A C26A 93.6(9) . . . . ?
 C20 C21 C22 C23 1.4(4) . . . . ?
 C21 C22 C23 C18 0.7(4) . . . . ?
 C21 C22 C23 C27 175.3(6) . . . . ?
 C21 C22 C23 C27A -171.8(7) . . . . ?
 C22 C23 C27 C28 62.2(13) . . . . ?
 C22 C23 C27 C29 -58.0(14) . . . . ?
 C22 C23 C27A C28A 40.4(16) . . . . ?
 C22 C23 C27A C29A -88.2(14) . . . . ?
 C23 C18 C19 C20 2.7(4) . . . . ?
 C23 C18 C19 C24 175.2(4) . . . . ?
 C23 C18 C19 C24A -168.9(5) . . . . ?
 C30 N3 C38 C37 -8.4(3) . . . . ?
 C30 N3 C38 C39 112.4(3) . . . . ?
 C30 N3 C38 C40 -126.2(3) . . . . ?
 C30 N3 C41 C42 96.0(3) . . . . ?
 C30 N3 C41 C46 -86.9(3) . . . . ?
 C30 C31 C32 C33 -177.5(2) . . . . ?
 C30 C31 C36 C35 173.3(2) . . . . ?
 C30 C31 C37 C38 -22.2(3) . . . . ?
 C31 C32 C33 C34 55.4(4) . . . . ?
 C31 C37 C38 N3 18.5(3) . . . . ?
 C31 C37 C38 C39 -100.7(3) . . . . ?
 C31 C37 C38 C40 135.6(2) . . . . ?
 C32 C31 C36 C35 56.5(3) . . . . ?
 C32 C31 C37 C38 91.7(3) . . . . ?
 C32 C33 C34 C35 -54.3(4) . . . . ?
 C33 C34 C35 C36 55.6(3) . . . . ?
 C34 C35 C36 C31 -58.5(3) . . . . ?
 C36 C31 C32 C33 -55.2(3) . . . . ?
 C36 C31 C37 C38 -146.2(2) . . . . ?
 C37 C31 C32 C33 69.6(3) . . . . ?
 C37 C31 C36 C35 -68.6(3) . . . . ?
 C38 N3 C30 Mg1 162.03(18) . . . . ?
 C38 N3 C30 C31 -5.6(3) . . . . ?
 C38 N3 C41 C42 -88.5(3) . . . . ?
 C38 N3 C41 C46 88.6(3) . . . . ?
 C41 N3 C30 Mg1 -22.4(4) . . . . ?
 C41 N3 C30 C31 170.0(2) . . . . ?
 C41 N3 C38 C37 175.7(2) . . . . ?
 C41 N3 C38 C39 -63.5(3) . . . . ?
 C41 N3 C38 C40 57.9(3) . . . . ?
 C41 C42 C43 C44 2.0(4) . . . . ?
 C41 C42 C47 C48 -113.8(3) . . . . ?
 C41 C42 C47 C49 125.2(3) . . . . ?
 C41 C46 C50 C51 100.8(3) . . . . ?
 C41 C46 C50 C52 -136.4(3) . . . . ?
 C42 C41 C46 C45 4.5(3) . . . . ?
 C42 C41 C46 C50 -170.5(2) . . . . ?
 C42 C43 C44 C45 1.8(4) . . . . ?
 C43 C42 C47 C48 61.5(3) . . . . ?
 C43 C42 C47 C49 -59.5(3) . . . . ?
 C43 C44 C45 C46 -2.4(4) . . . . ?
 C44 C45 C46 C41 -0.7(4) . . . . ?
 C44 C45 C46 C50 174.6(2) . . . . ?
 C45 C46 C50 C51 -74.2(3) . . . . ?
 C45 C46 C50 C52 48.6(3) . . . . ?
 C46 C41 C42 C43 -5.1(3) . . . . ?
 C46 C41 C42 C47 170.2(2) . . . . ?
 C47 C42 C43 C44 -173.7(2) . . . . ?
 C24 C19 C20 C21 -173.9(4) . . . . ?
 C24A C19 C20 C21 170.3(6) . . . . ?
 C53 C54 C55 C56 -2.4(15) . . . . ?
 C54 C53 C58 C57 -2.9(17) . . . . ?
 C54 C55 C56 C57 -1.8(19) . . . . ?
 C55 C56 C57 C58 4(2) . . . . ?
 C56 C57 C58 C53 -1(2) . . . . ?
 C58 C53 C54 C55 4.9(14) . . . . ?
 C53A C54A C55A C56A 5.4(18) . . . . ?
 C54A C53A C58A C57A -11(3) . . . . ?
 C54A C55A C56A C57A -6(3) . . . . ?
 C55A C56A C57A C58A -2(3) . . . . ?
 C56A C57A C58A C53A 10(3) . . . . ?
 C58A C53A C54A C55A 3.5(18) . . . . ?
 C62 C61 C60 C59 0.0 . . . . ?
 C61 C62 C63 C64 0.0 . . . . ?
 C61 C60 C59 C64 0.0 . . . . ?
 C61 C60 C59 C65 -171.9(17) . . . . ?
 C60 C59 C64 C63 0.0 . . . . ?
 C59 C64 C63 C62 0.0 . . . . ?
 C63 C62 C61 C60 0.0 . . . . ?
 C65 C59 C64 C63 171.6(18) . . . . ?

_shelx_res_file
;
TITL hasj211027c_a.res in P2(1)/n
    hasj211027c.res
    created by SHELXL-2018/3 at 17:07:56 on 08-Dec-2021
REM Old TITL hasj211027c in P2(1)/n
REM SHELXT solution in P2(1)/n
REM R1 0.136, Rweak 0.011, Alpha 0.030, Orientation as input
REM Formula found by SHELXT: C54 N5 Mg I
CELL 1.54184 10.519446 23.650448 22.999089 90 97.9283 90
ZERR 4 0.000124 0.000315 0.00029 0 0.0012 0
LATT 1
SYMM 0.5-X,0.5+Y,0.5-Z
SFAC C H I Mg N
UNIT 246 352 4 4 12
SADI C64 C65 C65 C60
ISOR 0.01 0.01 C64 C59 C60 C61 C62 C63 C65
DFIX 1.53 C65 C59
SIMU 0.02 0.04 4 C59 C59 C60 C60 C61 C61 C62 C62 C63 C63 C64 C64 C65 C65
SIMU 0.02 0.04 4 C53 > C58A
SADI C55A C54A C56A C55A C57A C56A C58A C57A C58A C53A C54A C53A C55 C54 =
 C56 C55 C57 C56 C58 C57 C58 C53 C54 C53
FLAT C59 C60 C64 C65
SIMU 0.02 0.04 4 C27 C28 C29 C27A > C29A
SADI C28A C27A C28 C27 C29A C27A C29 C27 C25 C24A C25 C24 C26A C24A C26 C24
SADI C27A C23 C27 C23 C24A C19 C24 C19
SIMU 0.02 0.04 4 C25 C24 C26 C24A C26A
SADI C2 C1 C2A C1
SADI C3 C2A C3 C2 C5 C2 C4A C2A C5A C2A C4 C2
FLAT C53A C54A C55A C56A C57A C58A

L.S. 10
PLAN  20
SIZE 0.095 0.165 0.626
TEMP -113.15(10)
CONF
FREE Mg1 C1
BOND $H
list 4
MORE -1
fmap 2 53
acta
REM <olex2.extras>
REM <HklSrc "%.\\hasj211027c.hkl">
REM </olex2.extras>

WGHT    0.064200    1.356200
FVAR       2.73978   0.52500   0.57549   0.52812   0.62881
I1    3    0.307744    0.646530    0.318859    11.00000    0.02328    0.03915 =
         0.03990   -0.00187    0.00492   -0.00257
MG1   4    0.565268    0.665238    0.338333    11.00000    0.02442    0.02149 =
         0.02055    0.00022    0.00450   -0.00076
N1    5    0.607500    0.711196    0.416944    11.00000    0.03070    0.02368 =
         0.01926    0.00032    0.00669   -0.00262
N2    5    0.658232    0.742227    0.332171    11.00000    0.03284    0.02222 =
         0.01944    0.00250    0.00575   -0.00212
N3    5    0.635526    0.542486    0.282550    11.00000    0.03206    0.02218 =
         0.02374   -0.00159    0.00420    0.00016
C1    1    0.657147    0.754165    0.389372    11.00000    0.03256    0.02214 =
         0.02081    0.00067    0.00428   -0.00019
C3    1    0.742754    0.857083    0.379676    11.00000    0.05390    0.02276 =
         0.03060    0.00102    0.00293   -0.00935
PART 1
AFIX 137
H3AA  2    0.797539    0.845915    0.350455    21.00000   -1.50000
H3AB  2    0.781810    0.889156    0.402507    21.00000   -1.50000
H3AC  2    0.657975    0.868049    0.359716    21.00000   -1.50000
AFIX 137
PART 2
H3BD  2    0.807647    0.839924    0.358470   -21.00000   -1.50000
H3BE  2    0.780963    0.888777    0.403389   -21.00000   -1.50000
H3BF  2    0.671074    0.870849    0.351471   -21.00000   -1.50000
AFIX   0
PART 0
C6    1    0.597509    0.708579    0.478359    11.00000    0.03822    0.02349 =
         0.01966   -0.00100    0.00825   -0.00367
C7    1    0.483699    0.723833    0.499978    11.00000    0.04404    0.03516 =
         0.02527   -0.00103    0.01200    0.00189
C8    1    0.483056    0.724210    0.560992    11.00000    0.05429    0.05184 =
         0.02963   -0.00109    0.01936    0.01074
AFIX  43
H8    2    0.407002    0.734940    0.576130    11.00000   -1.20000
AFIX   0
C9    1    0.589732    0.709440    0.599270    11.00000    0.07122    0.05618 =
         0.02294    0.00064    0.01318    0.01641
AFIX  43
H9    2    0.589607    0.713017    0.640404    11.00000   -1.20000
AFIX   0
C10   1    0.696866    0.689423    0.577735    11.00000    0.05499    0.04280 =
         0.02073    0.00334    0.00552    0.00940
AFIX  43
H10   2    0.768658    0.677037    0.604315    11.00000   -1.20000
AFIX   0
C11   1    0.701679    0.687035    0.517383    11.00000    0.04174    0.02466 =
         0.02156    0.00113    0.00813   -0.00247
C12   1    0.357948    0.735851    0.460789    11.00000    0.03981    0.05350 =
         0.03177   -0.00431    0.01097    0.00533
AFIX  13
H12   2    0.375209    0.735475    0.419109    11.00000   -1.20000
AFIX   0
C13   1    0.262818    0.688040    0.468275    11.00000    0.04491    0.09659 =
         0.04855    0.00214    0.01696   -0.01466
AFIX 137
H13A  2    0.300896    0.651669    0.459757    11.00000   -1.50000
H13B  2    0.183598    0.693969    0.441128    11.00000   -1.50000
H13C  2    0.243237    0.687965    0.508716    11.00000   -1.50000
AFIX   0
C14   1    0.298017    0.793603    0.472544    11.00000    0.06068    0.08674 =
         0.05120   -0.01690   -0.00310    0.03561
AFIX 137
H14A  2    0.278976    0.794768    0.513053    11.00000   -1.50000
H14B  2    0.218495    0.798824    0.445413    11.00000   -1.50000
H14C  2    0.358535    0.823878    0.466628    11.00000   -1.50000
AFIX   0
C15   1    0.812784    0.656662    0.495600    11.00000    0.03751    0.03237 =
         0.02426    0.00152    0.00588    0.00063
AFIX  13
H15   2    0.821397    0.671364    0.455564    11.00000   -1.20000
AFIX   0
C16   1    0.780246    0.593799    0.490216    11.00000    0.06697    0.03329 =
         0.04999   -0.00548    0.02296   -0.00059
AFIX 137
H16A  2    0.764250    0.579256    0.528443    11.00000   -1.50000
H16B  2    0.852275    0.573254    0.477309    11.00000   -1.50000
H16C  2    0.703329    0.588540    0.461442    11.00000   -1.50000
AFIX   0
C17   1    0.942171    0.663848    0.534374    11.00000    0.04121    0.07249 =
         0.04271   -0.00530   -0.00210    0.00565
AFIX 137
H17A  2    0.957660    0.704071    0.542804    11.00000   -1.50000
H17B  2    1.010651    0.648848    0.513888    11.00000   -1.50000
H17C  2    0.941061    0.643226    0.571259    11.00000   -1.50000
AFIX   0
C18   1    0.675150    0.779197    0.285361    11.00000    0.03176    0.02197 =
         0.01927    0.00105    0.00323   -0.00442
C19   1    0.792605    0.781103    0.261980    11.00000    0.03353    0.02908 =
         0.02932    0.00445    0.00642    0.00002
C20   1    0.801794    0.815208    0.213481    11.00000    0.03744    0.04270 =
         0.03320    0.00892    0.01322   -0.00326
AFIX  43
H20   2    0.880843    0.816820    0.197948    11.00000   -1.20000
AFIX   0
C21   1    0.698958    0.846864    0.187217    11.00000    0.05318    0.03359 =
         0.03001    0.01344    0.00850   -0.00261
AFIX  43
H21   2    0.707937    0.870568    0.154685    11.00000   -1.20000
AFIX   0
C22   1    0.583103    0.843557    0.208904    11.00000    0.04381    0.03104 =
         0.02756    0.00804   -0.00050    0.00344
AFIX  43
H22   2    0.511968    0.864621    0.190327    11.00000   -1.20000
AFIX   0
C23   1    0.567924    0.810069    0.257391    11.00000    0.03253    0.02863 =
         0.02392    0.00151    0.00290   -0.00268
C25   1    0.978430    0.717646    0.243342    11.00000    0.02946    0.05185 =
         0.05908    0.00348    0.01317    0.00303
PART 1
AFIX 137
H25A  2    0.913622    0.690971    0.225066    31.00000   -1.50000
H25B  2    1.053071    0.696671    0.262440    31.00000   -1.50000
H25C  2    1.004950    0.742604    0.213193    31.00000   -1.50000
AFIX 137
PART 2
H25D  2    0.924958    0.707743    0.206425   -31.00000   -1.50000
H25E  2    1.025908    0.684170    0.259299   -31.00000   -1.50000
H25F  2    1.039154    0.747390    0.236065   -31.00000   -1.50000
AFIX   0
PART 0
C30   1    0.610692    0.596199    0.276201    11.00000    0.02507    0.02467 =
         0.02523   -0.00011    0.00522   -0.00232
C31   1    0.585897    0.609165    0.210205    11.00000    0.03506    0.02911 =
         0.02312   -0.00062    0.00445    0.00114
C32   1    0.710984    0.636709    0.195340    11.00000    0.04073    0.03671 =
         0.02908    0.00463    0.00942   -0.00033
AFIX  23
H32A  2    0.731266    0.670187    0.220773    11.00000   -1.20000
H32B  2    0.782482    0.609439    0.204024    11.00000   -1.20000
AFIX   0
C33   1    0.701077    0.654999    0.130699    11.00000    0.05520    0.05452 =
         0.03487    0.01031    0.01638    0.00094
AFIX  23
H33A  2    0.781265    0.674445    0.124207    11.00000   -1.20000
H33B  2    0.691312    0.621071    0.105263    11.00000   -1.20000
AFIX   0
C34   1    0.587516    0.694457    0.113691    11.00000    0.06988    0.05220 =
         0.03269    0.01258    0.00852    0.00532
AFIX  23
H34A  2    0.602647    0.730593    0.135263    11.00000   -1.20000
H34B  2    0.579269    0.702757    0.071146    11.00000   -1.20000
AFIX   0
C35   1    0.464782    0.667933    0.127812    11.00000    0.05638    0.04864 =
         0.02679    0.00644   -0.00040    0.01182
AFIX  23
H35A  2    0.444780    0.634070    0.102923    11.00000   -1.20000
H35B  2    0.393292    0.695142    0.118702    11.00000   -1.20000
AFIX   0
C36   1    0.476084    0.650904    0.192596    11.00000    0.03993    0.03586 =
         0.02766    0.00389    0.00125    0.00696
AFIX  23
H36A  2    0.490377    0.685220    0.217283    11.00000   -1.20000
H36B  2    0.394348    0.633514    0.200169    11.00000   -1.20000
AFIX   0
C37   1    0.559869    0.550852    0.181535    11.00000    0.05157    0.03351 =
         0.02730   -0.00379    0.00069    0.00018
AFIX  23
H37A  2    0.466351    0.544151    0.172375    11.00000   -1.20000
H37B  2    0.598180    0.548537    0.144633    11.00000   -1.20000
AFIX   0
C38   1    0.621030    0.507095    0.225654    11.00000    0.04907    0.02657 =
         0.02810   -0.00863    0.00525   -0.00055
C39   1    0.750234    0.485218    0.212439    11.00000    0.06186    0.03886 =
         0.03589   -0.01170    0.01009    0.01075
AFIX 137
H39A  2    0.806964    0.517262    0.207688    11.00000   -1.50000
H39B  2    0.737696    0.462942    0.176171    11.00000   -1.50000
H39C  2    0.789147    0.461379    0.244960    11.00000   -1.50000
AFIX   0
C40   1    0.532033    0.457034    0.230376    11.00000    0.06640    0.02989 =
         0.04211   -0.00645    0.00078   -0.00869
AFIX 137
H40A  2    0.570965    0.431395    0.261283    11.00000   -1.50000
H40B  2    0.518352    0.436830    0.192830    11.00000   -1.50000
H40C  2    0.449498    0.470654    0.240052    11.00000   -1.50000
AFIX   0
C41   1    0.683628    0.514599    0.337933    11.00000    0.03067    0.02119 =
         0.02692   -0.00021    0.00464    0.00325
C42   1    0.598221    0.487819    0.371242    11.00000    0.03321    0.02322 =
         0.03366   -0.00015    0.00620    0.00162
C43   1    0.651057    0.455737    0.419578    11.00000    0.04216    0.02591 =
         0.03549    0.00435    0.00978    0.00052
AFIX  43
H43   2    0.595408    0.436312    0.441983    11.00000   -1.20000
AFIX   0
C44   1    0.782377    0.451518    0.435675    11.00000    0.04512    0.02562 =
         0.03366    0.00327    0.00275    0.00669
AFIX  43
H44   2    0.816066    0.428575    0.468077    11.00000   -1.20000
AFIX   0
C45   1    0.864178    0.480727    0.404524    11.00000    0.03357    0.02798 =
         0.03692   -0.00138    0.00126    0.00482
AFIX  43
H45   2    0.954084    0.478788    0.416782    11.00000   -1.20000
AFIX   0
C46   1    0.817843    0.513100    0.355355    11.00000    0.03252    0.02354 =
         0.02977   -0.00305    0.00659    0.00258
C47   1    0.453089    0.494771    0.361047    11.00000    0.03216    0.03407 =
         0.03955    0.00414    0.00758   -0.00258
AFIX  13
H47   2    0.429193    0.518697    0.325363    11.00000   -1.20000
AFIX   0
C48   1    0.411290    0.525326    0.414343    11.00000    0.03678    0.05002 =
         0.04486    0.00475    0.01490    0.00543
AFIX 137
H48A  2    0.426630    0.500704    0.448872    11.00000   -1.50000
H48B  2    0.319697    0.534473    0.406219    11.00000   -1.50000
H48C  2    0.460916    0.560263    0.421889    11.00000   -1.50000
AFIX   0
C49   1    0.381390    0.438432    0.352284    11.00000    0.04234    0.04435 =
         0.06325    0.00581    0.00780   -0.01098
AFIX 137
H49A  2    0.411444    0.417576    0.319970    11.00000   -1.50000
H49B  2    0.289093    0.445616    0.342881    11.00000   -1.50000
H49C  2    0.397730    0.416034    0.388391    11.00000   -1.50000
AFIX   0
C50   1    0.912862    0.548397    0.326384    11.00000    0.02935    0.03457 =
         0.03538    0.00031    0.00960    0.00075
AFIX  13
H50   2    0.868397    0.561962    0.287659    11.00000   -1.20000
AFIX   0
C51   1    0.954349    0.600148    0.364123    11.00000    0.04521    0.03479 =
         0.04486   -0.00147    0.01577   -0.00960
AFIX 137
H51A  2    0.879083    0.623501    0.368116    11.00000   -1.50000
H51B  2    1.016156    0.622311    0.345389    11.00000   -1.50000
H51C  2    0.994400    0.587805    0.403055    11.00000   -1.50000
AFIX   0
C52   1    1.031363    0.514502    0.315279    11.00000    0.03623    0.05051 =
         0.06216   -0.00352    0.02095    0.00616
AFIX 137
H52A  2    1.078635    0.502224    0.352868    11.00000   -1.50000
H52B  2    1.086937    0.538309    0.294650    11.00000   -1.50000
H52C  2    1.004281    0.481302    0.291219    11.00000   -1.50000
AFIX   0
PART 1
C2    1    0.728403    0.806622    0.421396    21.00000    0.03987    0.02237 =
         0.02296   -0.00172    0.00601   -0.00266
C4    1    0.656378    0.831768    0.469222    21.00000    0.06189    0.02674 =
         0.03657   -0.00899    0.01972   -0.01095
AFIX 137
H4A   2    0.566553    0.838458    0.452950    21.00000   -1.50000
H4B   2    0.696485    0.867613    0.483016    21.00000   -1.50000
H4C   2    0.660224    0.805250    0.502160    21.00000   -1.50000
AFIX   0
C5    1    0.863529    0.788715    0.450973    21.00000    0.04120    0.03171 =
         0.03650    0.00542   -0.01119   -0.01299
AFIX 137
H5A   2    0.855419    0.764939    0.485166    21.00000   -1.50000
H5B   2    0.913891    0.822486    0.463593    21.00000   -1.50000
H5C   2    0.906830    0.767384    0.422888    21.00000   -1.50000
AFIX   0
C24   1    0.920956    0.753521    0.289706    31.00000    0.01969    0.03407 =
         0.03831    0.01261    0.01080   -0.00515
AFIX  13
H24   2    0.901360    0.727398    0.321486    31.00000   -1.20000
AFIX   0
C26   1    1.022598    0.796016    0.317262    31.00000    0.03045    0.05090 =
         0.05302   -0.00506    0.00135   -0.00191
AFIX 137
H26A  2    1.048208    0.820502    0.286520    31.00000   -1.50000
H26B  2    1.097769    0.775463    0.336472    31.00000   -1.50000
H26C  2    0.986546    0.819146    0.346344    31.00000   -1.50000
AFIX   0
C27   1    0.437998    0.813782    0.279857    41.00000    0.03951    0.03382 =
         0.02832    0.00526    0.00294    0.00307
AFIX  13
H27   2    0.441077    0.788440    0.314829    41.00000   -1.20000
AFIX   0
C28   1    0.327302    0.794362    0.234598    41.00000    0.05073    0.03753 =
         0.03627   -0.00416    0.00470    0.00992
AFIX 137
H28A  2    0.346259    0.756721    0.220183    41.00000   -1.50000
H28B  2    0.315979    0.821076    0.201717    41.00000   -1.50000
H28C  2    0.248387    0.792783    0.252748    41.00000   -1.50000
AFIX   0
C29   1    0.397712    0.872659    0.297958    41.00000    0.05268    0.05073 =
         0.06314   -0.01778    0.01130    0.01295
AFIX 137
H29A  2    0.468233    0.889941    0.324298    41.00000   -1.50000
H29B  2    0.322001    0.869468    0.318251    41.00000   -1.50000
H29C  2    0.377096    0.896283    0.262918    41.00000   -1.50000
AFIX   0
PART 2
C2A   1    0.693127    0.812388    0.420259   -21.00000    0.06599    0.01990 =
         0.02993    0.00127    0.00301   -0.00761
C4A   1    0.805857    0.800650    0.468568   -21.00000    0.09052    0.05122 =
         0.03460    0.00779   -0.01654   -0.03545
AFIX 137
H4AA  2    0.775844    0.778098    0.499735   -21.00000   -1.50000
H4AB  2    0.840922    0.836561    0.484910   -21.00000   -1.50000
H4AC  2    0.872806    0.779794    0.451915   -21.00000   -1.50000
AFIX   0
C5A   1    0.579132    0.838160    0.446004   -21.00000    0.10755    0.02826 =
         0.06386   -0.00967    0.04289   -0.00757
AFIX 137
H5AA  2    0.501946    0.835991    0.416886   -21.00000   -1.50000
H5AB  2    0.597639    0.877806    0.456293   -21.00000   -1.50000
H5AC  2    0.565029    0.817135    0.481273   -21.00000   -1.50000
AFIX   0
C24A  1    0.893379    0.738836    0.287224   -31.00000    0.01920    0.04390 =
         0.04243    0.00988    0.00771   -0.00858
AFIX  13
H24A  2    0.849928    0.705787    0.303140   -31.00000   -1.20000
AFIX   0
C26A  1    0.985443    0.765062    0.336242   -31.00000    0.05454    0.06925 =
         0.06054   -0.00205   -0.02129    0.00956
AFIX 137
H26D  2    1.010524    0.802769    0.324296   -31.00000   -1.50000
H26E  2    1.061946    0.741197    0.344574   -31.00000   -1.50000
H26F  2    0.943448    0.768194    0.371584   -31.00000   -1.50000
AFIX   0
C27A  1    0.436572    0.800174    0.276540   -41.00000    0.02499    0.03124 =
         0.03395   -0.00044    0.00181    0.00017
AFIX  13
H27A  2    0.442932    0.764094    0.299428   -41.00000   -1.20000
AFIX   0
C28A  1    0.332622    0.791411    0.224776   -41.00000    0.01802    0.06051 =
         0.03582   -0.01123   -0.00164    0.00060
AFIX 137
H28D  2    0.305071    0.828156    0.207803   -41.00000   -1.50000
H28E  2    0.259253    0.772163    0.238012   -41.00000   -1.50000
H28F  2    0.366327    0.768247    0.195042   -41.00000   -1.50000
AFIX   0
C29A  1    0.408007    0.846338    0.318412   -41.00000    0.03758    0.06273 =
         0.05315   -0.01381    0.00789    0.00408
AFIX 137
H29D  2    0.465716    0.842513    0.355470   -41.00000   -1.50000
H29E  2    0.318815    0.843049    0.325885   -41.00000   -1.50000
H29F  2    0.420990    0.883351    0.300999   -41.00000   -1.50000
AFIX   0

PART 1
C53   1    1.025430    0.613161    0.094047    51.00000    0.06574    0.08687 =
         0.05510    0.00459   -0.00371   -0.00497
AFIX  43
H53   2    1.005848    0.648904    0.076181    51.00000   -1.20000
AFIX   0
C54   1    1.111740    0.610708    0.144437    51.00000    0.05771    0.08379 =
         0.05281    0.00507    0.00705   -0.00549
AFIX  43
H54   2    1.144896    0.644954    0.162033    51.00000   -1.20000
AFIX   0
C55   1    1.152183    0.559528    0.170552    51.00000    0.09654    0.08419 =
         0.06165    0.01587   -0.00647   -0.02117
AFIX  43
H55   2    1.214252    0.557273    0.204637    51.00000   -1.20000
AFIX   0
C56   1    1.094824    0.512146    0.142941    51.00000    0.12761    0.09047 =
         0.08517    0.02216   -0.02878   -0.03052
AFIX  43
H56   2    1.120664    0.475977    0.158203    51.00000   -1.20000
AFIX   0
C57   1    1.001578    0.514835    0.094140    51.00000    0.12091    0.10174 =
         0.08824   -0.00205   -0.02138   -0.02741
AFIX  43
H57   2    0.961866    0.481049    0.078387    51.00000   -1.20000
AFIX   0
C58   1    0.966142    0.565701    0.068418    51.00000    0.10172    0.09976 =
         0.06753    0.00251   -0.00629   -0.02766
AFIX  43
H58   2    0.903630    0.568119    0.034507    51.00000   -1.20000
AFIX   0

PART 2
C53A  1    0.985046    0.585224    0.073620   -51.00000    0.10077    0.09257 =
         0.06548    0.00935   -0.00200   -0.00794
AFIX  43
H53A  2    0.943030    0.607808    0.042605   -51.00000   -1.20000
AFIX   0
C54A  1    1.056255    0.611629    0.119790   -51.00000    0.10360    0.09492 =
         0.06620   -0.00228    0.00226   -0.00597
AFIX  43
H54A  2    1.059969    0.651714    0.122081   -51.00000   -1.20000
AFIX   0
C55A  1    1.122642    0.578535    0.163009   -51.00000    0.09685    0.09038 =
         0.06591    0.00247   -0.00732   -0.01869
AFIX  43
H55A  2    1.166476    0.596333    0.197030   -51.00000   -1.20000
AFIX   0
C56A  1    1.127673    0.520409    0.158591   -51.00000    0.10207    0.10085 =
         0.05837    0.00598   -0.03013   -0.02351
AFIX  43
H56A  2    1.179953    0.497974    0.186649   -51.00000   -1.20000
AFIX   0
C57A  1    1.051677    0.496760    0.110650   -51.00000    0.10304    0.08863 =
         0.06625    0.01262   -0.03516   -0.00741
AFIX  43
H57A  2    1.055475    0.456949    0.105664   -51.00000   -1.20000
AFIX   0
C58A  1    0.971044    0.527126    0.069772   -51.00000    0.10186    0.09040 =
         0.06034    0.01973   -0.02607   -0.00461
AFIX  43
H58A  2    0.910304    0.509461    0.041058   -51.00000   -1.20000
AFIX  66

PART -1
C62   1    0.848445    1.037271    0.540840    10.50000    0.16275    0.14343 =
         0.15924    0.02434   -0.02553   -0.02120
AFIX  43
H62   2    0.782552    1.055116    0.558555    10.50000   -1.20000
AFIX  65
C61   1    0.848891    0.978827    0.534498    10.50000    0.14980    0.11269 =
         0.13612    0.01221   -0.01844   -0.03238
AFIX  43
H61   2    0.783302    0.956727    0.547879    10.50000   -1.20000
AFIX  65
C60   1    0.945303    0.952717    0.508578    10.50000    0.16696    0.12164 =
         0.13294    0.01437   -0.01568   -0.03515
AFIX  43
H60   2    0.945607    0.912772    0.504243    10.50000   -1.20000
AFIX  65
C59   1    1.041269    0.985052    0.489000    10.50000    0.14746    0.10324 =
         0.11905    0.01544   -0.00518   -0.02977
C64   1    1.040825    1.043497    0.495342    10.50000    0.15828    0.10871 =
         0.12965    0.00819   -0.02083   -0.04854
AFIX  43
H64   2    1.106414    1.065596    0.481961    10.50000   -1.20000
AFIX  65
C63   1    0.944413    1.069607    0.521261    10.50000    0.14636    0.11906 =
         0.15323    0.01510   -0.00383   -0.03765
AFIX  43
H63   2    0.944109    1.109551    0.525596    10.50000   -1.20000
AFIX   0
C65   1    1.135198    0.954933    0.453141    10.50000    0.22178    0.21702 =
         0.22372    0.02618   -0.00312   -0.00900
AFIX 137
H65A  2    1.199528    0.934208    0.479831    10.50000   -1.50000
H65B  2    1.178086    0.983075    0.431339    10.50000   -1.50000
H65C  2    1.087540    0.928417    0.425517    10.50000   -1.50000
AFIX   0
HKLF 4


REM  hasj211027c_a.res in P2(1)/n
REM wR2 = 0.1076, GooF = S = 1.027, Restrained GooF = 1.021 for all data
REM R1 = 0.0398 for 9723 Fo > 4sig(Fo) and 0.0450 for all 10896 data
REM 772 parameters refined using 830 restraints

END

WGHT      0.0642      1.3562

REM Highest difference peak  0.615,  deepest hole -1.257,  1-sigma level  0.070
Q1    1   0.3818  0.6417  0.3546  11.00000  0.05    0.62
Q2    1   0.3224  0.6807  0.2993  11.00000  0.05    0.59
Q3    1   0.2332  0.6419  0.2822  11.00000  0.05    0.56
Q4    1   0.3206  0.6146  0.2975  11.00000  0.05    0.54
Q5    1   0.2158  0.5976  0.3068  11.00000  0.05    0.52
Q6    1   0.4762  0.6982  0.3007  11.00000  0.05    0.39
Q7    1   0.4084  0.6016  0.2837  11.00000  0.05    0.39
Q8    1   0.2277  0.7010  0.3004  11.00000  0.05    0.39
Q9    1   0.2943  0.6825  0.3409  11.00000  0.05    0.39
Q10   1   0.3951  0.6927  0.2866  11.00000  0.05    0.38
Q11   1   0.3979  0.5994  0.3328  11.00000  0.05    0.38
Q12   1   0.3108  0.6017  0.3399  11.00000  0.05    0.37
Q13   1   0.4777  0.5961  0.2980  11.00000  0.05    0.33
Q14   1   0.3800  0.7009  0.3400  11.00000  0.05    0.33
Q15   1   1.1015  0.9809  0.4833  11.00000  0.05    0.33
Q16   1   1.1352  0.5977  0.3436  11.00000  0.05    0.32
Q17   1   0.2177  0.6951  0.3537  11.00000  0.05    0.32
Q18   1   0.8198  1.0779  0.5821  11.00000  0.05    0.32
Q19   1   0.2123  0.5991  0.3521  11.00000  0.05    0.30
Q20   1   0.5796  0.7007  0.3166  11.00000  0.05    0.27
;
_shelx_res_checksum                13034
_shelx_hkl_file
;
   0   0  -2 344429. 7287.79   2
   0   0  -3 11.3898 53.6687   2
   0   0  -4 6206.45 418.755   2
   0   0  -5-174.920 130.750   2
   0   0  -6 346939. 7957.01   2
   0   0  -7 129.441 118.492   2
   0   0  -8 207968. 5437.72   2
   0   0  -9 542.000 246.814   2
   0   0 -10 73676.7 2807.75   2
   0   0 -11-204.083 254.235   2
   0   0 -12 29025.8 1786.46   2
   0   0 -13 263.461 295.780   2
   0   0 -14 19414.0 1622.59   2
   0   0 -15-111.142 328.468   2
   0   0 -16 4642.04 868.743   2
   0   0 -16 4049.67 369.875   6
   0   0 -17 177.863 146.023   6
   0   0 -18 275.051 135.920   6
   0   0 -18 76.6389 156.647   4
   0   0 -19-336.918 187.682   6
   0   0 -19-23.7567 146.054   4
   0   0 -20 50711.7 1826.86   6
   0   0 -20 50515.1 1949.23   4
   0   0 -21 207.594 133.407   6
   0   0 -21 156.702 199.562   4
   0   0 -22 21537.9 1082.07   6
   0   0 -22 20055.3 1132.67   4
   0   0 -23-23.6922 129.424   6
   0   0 -23 103.644 180.316   4
   0   0 -24 135.643 137.631   6
   0   0 -24 240.060 166.105   4
   0   0 -25 115.181 139.528   4
   0   0 -25 106.653 127.756   6
   0   0 -26 602.958 180.490   4
   0   0 -27 6.71456 84.2395   4
   0   1  -1 48207.7 1257.94   2
   0   1  -2 159781. 3725.76   2
   0  -1  -2 164910. 3548.57   2
   0  -1  -3 147334. 3369.60   2
   0   1  -3 150451. 3553.29   2
   0  -1  -4 144032. 3373.80   2
   0   1  -4 139418. 3504.43   2
   0   1  -5 15921.4 814.075   2
   0  -1  -5 14648.2 705.139   2
   0  -1  -6 189613. 4682.40   2
   0   1  -6 195063. 4885.28   2
   0  -1  -7 17511.0 930.460   2
   0   1  -7 17881.6 1041.34   2
   0   1  -8 157595. 4450.81   2
   0  -1  -8 157364. 4299.07   2
   0   1  -9 97713.7 3287.53   2
   0  -1  -9 99852.6 3171.98   2
   0   1 -10 54429.8 2417.19   2
   0  -1 -10 57254.9 2291.55   2
   0   1 -11 75013.8 3037.41   2
   0  -1 -11 69452.6 2767.91   2
   0  -1 -12 44548.1 2215.45   2
   0   1 -12 43553.9 2351.35   2
   0  -1 -13 2727.55 516.746   2
   0   1 -13 2360.80 565.830   2
   0   1 -14 32193.2 2172.38   2
   0  -1 -14 35439.5 2188.14   2
   0  -1 -15 1957.06 524.227   2
   0   1 -15 1510.11 449.088   2
   0  -1 -16 49789.6 1629.74   6
   0   1 -16 47639.3 1568.01   6
   0  -1 -17 3196.54 405.859   4
   0   1 -17 2426.29 728.169   2
   0   1 -17 2978.57 334.584   6
   0  -1 -17 2622.29 326.591   6
   0  -1 -17 2275.99 392.798   5
   0  -1 -18 18797.5 1040.86   4
   0   1 -18 17220.9 882.317   6
   0  -1 -18 17131.5 907.444   6
   0  -1 -19 7700.81 661.477   4
   0   1 -19 7570.10 679.188   4
   0  -1 -19 6856.51 568.560   6
   0   1 -19 7125.07 569.888   6
   0  -1 -20 3969.73 476.673   4
   0   1 -20 4308.91 512.348   4
   0   1 -20 4562.25 460.491   6
   0  -1 -20 4220.51 462.893   6
   0  -1 -21 627.673 236.755   4
   0   1 -21 813.026 280.370   4
   0  -1 -21 595.638 180.191   6
   0   1 -21 817.327 216.003   6
   0  -1 -22 8047.90 684.054   4
   0   1 -22 8125.75 625.598   6
   0  -1 -22 8507.44 667.866   6
   0   1 -22 8423.28 704.450   4
   0  -1 -23 5296.02 537.469   4
   0   1 -23 5672.94 561.638   4
   0   1 -23 5985.18 522.119   6
   0  -1 -23 6198.20 570.274   6
   0   1 -24 3153.58 399.824   4
   0   1 -24 3855.38 402.496   6
   0  -1 -24 4095.17 446.456   6
   0  -1 -24 2785.98 379.311   4
   0  -1 -25 7010.19 544.657   6
   0  -1 -25 6524.25 538.121   4
   0   1 -25 6541.60 557.770   4
   0  -1 -26 2028.81 279.012   4
   0   1 -26 2083.55 291.983   4
   0  -1 -27 1003.39 174.828   4
   0   1 -27 1446.65 206.257   4
   0   2  -1 307336. 6710.07   2
   0   2  -2 2903.59 269.029   2
   0  -2  -3 9308.25 405.399   2
   0   2  -3 9038.14 542.241   2
   0  -2  -4 177529. 4027.48   2
   0   2  -4 170239. 4319.27   2
   0  -2  -5 502434. 10699.0   2
   0   2  -5 480104. 11008.0   2
   0  -2  -6 330.130 102.046   2
   0   2  -6 895.220 243.146   2
   0  -2  -7 189930. 4800.27   2
   0   2  -7 199608. 5234.46   2
   0   2  -8 1587.47 395.509   2
   0  -2  -8 1284.22 271.890   2
   0  -2  -9 64994.9 2328.91   2
   0   2  -9 64764.5 2603.03   2
   0   2 -10 5181.84 687.020   2
   0  -2 -10 5854.39 618.432   2
   0  -2 -11 1330.45 357.641   2
   0   2 -11 1085.05 444.160   2
   0   2 -12 115.100 232.986   2
   0  -2 -12 271.162 303.428   2
   0   2 -13 62193.2 3122.65   2
   0  -2 -13 63118.7 2797.19   2
   0  -2 -14 46293.9 2418.35   2
   0   2 -14 38782.2 2497.90   2
   0   2 -15 44247.1 2767.55   2
   0  -2 -16 2254.75 345.846   4
   0   2 -16 2039.12 647.633   2
   0  -2 -16 2499.03 356.359   5
   0  -2 -16 1912.63 260.892   6
   0  -2 -17 7922.43 618.584   4
   0   2 -17 6776.50 1159.48   2
   0  -2 -17 8952.18 735.841   5
   0   2 -17 7885.56 539.784   6
   0  -2 -17 7473.68 566.555   6
   0  -2 -18 71.6392 135.777   4
   0   2 -18-109.795 396.299   2
   0  -2 -18 225.920 147.553   5
   0   2 -18-61.3025 129.027   6
   0  -2 -18 453.238 199.391   6
   0  -2 -19 9171.19 689.946   6
   0   2 -19 9534.12 651.789   6
   0  -2 -19 9385.01 720.739   4
   0  -2 -20 1209.96 294.938   4
   0   2 -20 1631.98 342.645   4
   0   2 -20 1232.48 275.734   6
   0  -2 -20 1796.27 313.704   6
   0   2 -21 17674.9 1057.76   4
   0  -2 -21 17619.4 1039.92   4
   0   2 -21 18830.3 967.795   6
   0  -2 -21 17204.5 993.230   6
   0   2 -22 2081.87 378.709   4
   0  -2 -22 2233.21 364.650   4
   0   2 -22 1999.00 323.152   6
   0  -2 -22 2320.35 371.190   6
   0   2 -23 10571.9 788.675   4
   0  -2 -23 11314.1 788.059   4
   0   2 -23 11205.6 718.352   6
   0  -2 -23 11152.6 776.227   6
   0   2 -24 1701.59 323.519   4
   0  -2 -24 1512.18 295.876   4
   0   2 -24 1791.03 289.605   6
   0  -2 -24 1598.91 276.059   6
   0   2 -25 318.436 156.982   4
   0  -2 -25 377.370 151.818   4
   0  -2 -25 350.276 182.373   6
   0  -2 -26 374.893 137.558   4
   0   2 -26 397.431 144.414   4
   0  -2 -27 503.740 135.860   4
   0   2 -27 481.689 119.564   4
   0   3   0 50.5099 47.9090   2
   0   3  -1 33640.7 1093.28   2
   0  -3  -2 56738.5 1273.15   1
   0   3  -2 50568.8 1672.13   2
   0   3  -3 14140.6 746.984   2
   0  -3  -4 34031.0 1043.57   2
   0   3  -4 31356.2 1306.92   2
   0  -3  -5 562769. 11786.1   2
   0   3  -5 519766. 12236.4   2
   0   3  -6 3321.42 442.492   2
   0  -3  -6 3467.86 341.386   2
   0  -3  -7 1404.62 228.360   2
   0   3  -7 4899.98 545.998   2
   0  -3  -8 3311.10 398.684   2
   0   3  -8 1932.52 416.267   2
   0  -3  -9 74652.0 2477.33   2
   0   3  -9 67418.9 2792.35   2
   0   3 -10 128.037 262.976   2
   0  -3 -10 597.923 263.675   2
   0  -3 -11 196789. 5351.77   2
   0   3 -11 176757. 5737.75   2
   0   3 -12 1731.20 506.226   2
   0  -3 -12 1410.92 377.565   2
   0  -3 -13 2222.57 487.136   2
   0   3 -13 2234.85 612.508   2
   0   3 -14 546.740 363.585   2
   0   3 -15 22338.3 1957.86   2
   0  -3 -16 6160.42 514.189   4
   0  -3 -16 5444.11 532.208   5
   0  -3 -16 5742.69 473.594   6
   0   3 -16 4700.96 910.695   2
   0  -3 -17 31045.8 1300.13   4
   0  -3 -17 30660.2 1419.40   5
   0   3 -17 29473.5 1153.43   6
   0  -3 -17 28622.4 1235.34   6
   0   3 -17 26799.1 2367.15   2
   0  -3 -18 12944.2 820.374   4
   0  -3 -18 12083.7 897.693   5
   0  -3 -18 12486.3 789.733   6
   0   3 -18 13131.4 730.115   6
   0   3 -18 11017.1 1534.50   2
   0   3 -19 5183.27 462.819   6
   0  -3 -19 5207.31 509.518   6
   0  -3 -19 5895.96 630.599   5
   0  -3 -19 5377.69 545.983   4
   0  -3 -20 883.771 261.026   6
   0   3 -20 1075.17 229.686   6
   0  -3 -20 559.681 206.240   4
   0  -3 -21 347.274 270.114   6
   0   3 -21 221.913 142.018   6
   0  -3 -21-35.1699 167.746   4
   0   3 -21 267.979 210.116   4
   0  -3 -22 1209.47 263.516   6
   0   3 -22 1067.59 247.018   4
   0  -3 -22 1033.42 259.493   4
   0   3 -23 3084.36 427.117   4
   0  -3 -23 2759.61 398.290   6
   0  -3 -23 3417.02 439.966   4
   0  -3 -24 5379.52 492.217   4
   0  -3 -24 6515.77 568.153   6
   0   3 -24 6686.95 585.624   4
   0  -3 -25 8967.58 608.757   4
   0   3 -25 9738.41 669.942   4
   0  -3 -25 9877.66 672.324   6
   0  -3 -26 1390.47 215.542   4
   0   3 -26 2015.86 291.746   4
   0   3 -27 6156.60 430.322   4
   0   4   0 63389.2 1712.19   2
   0   4  -1 41164.3 1333.46   2
   0   4  -2 79059.0 2286.16   2
   0   4  -3 13943.9 810.051   2
   0  -4  -3 17308.0 472.687   1
   0   4  -4 12210.8 788.803   2
   0   4  -5 131678. 3691.65   2
   0   4  -6 262337. 6559.38   2
   0   4  -7 3181.07 472.316   2
   0  -4  -7 4426.04 405.828   2
   0  -4  -8 117629. 3198.51   2
   0   4  -8 108373. 3665.22   2
   0   4  -9 510.033 280.273   2
   0  -4  -9 678.224 193.880   2
   0  -4 -10 47671.3 1880.02   2
   0   4 -10 43848.5 2284.92   2
   0  -4 -11 8148.88 747.321   2
   0   4 -11 6535.06 845.542   2
   0   4 -12 699.872 348.295   2
   0  -4 -12 960.960 301.412   2
   0   4 -13 14322.7 1453.59   2
   0   4 -14 54454.3 3096.51   2
   0   4 -15 35565.1 2575.19   2
   0  -4 -16 68338.0 2094.28   4
   0  -4 -16 67382.8 2260.49   5
   0  -4 -16 59119.9 1996.92   6
   0   4 -16 59380.8 3531.14   2
   0  -4 -17 6333.64 548.875   4
   0   4 -17 3895.70 981.316   2
   0  -4 -17 6191.42 614.309   5
   0  -4 -17 4746.00 464.060   6
   0  -4 -18 3564.47 409.588   4
   0   4 -18 2388.28 804.211   2
   0  -4 -18 3163.59 401.871   6
   0  -4 -18 3979.36 500.440   5
   0  -4 -19 233.497 174.306   4
   0   4 -19-267.359 488.257   2
   0  -4 -19-16.5227 182.940   5
   0  -4 -19 56.5542 150.159   6
   0  -4 -20 4575.96 494.014   4
   0  -4 -20 4425.83 508.428   6
   0  -4 -21 1812.26 328.047   4
   0   4 -21 1331.32 325.976   4
   0  -4 -21 1759.12 344.941   6
   0   4 -22 8631.49 718.417   4
   0  -4 -22 9176.65 708.859   4
   0  -4 -22 8656.12 705.006   6
   0   4 -23 838.565 238.367   4
   0  -4 -23 293.038 171.058   4
   0  -4 -23 603.938 227.395   6
   0   4 -24 2728.22 378.548   4
   0  -4 -24 2519.26 329.001   4
   0  -4 -24 2606.48 379.439   6
   0   4 -25 217.834 147.486   4
   0  -4 -25 140.415 108.688   4
   0  -4 -25 408.248 180.467   6
   0  -4 -26 70.6944 92.1492   4
   0   4 -26 77.8151 104.250   4
   0   4 -27 1219.65 191.733   4
   0   5   0 162.917 123.287   2
   0   5  -1 49638.9 1623.10   2
   0   5  -2 48858.6 1675.56   2
   0  -5  -3 4860.55 240.942   1
   0   5  -3 3496.05 411.922   2
   0   5  -4 14179.7 858.177   2
   0   5  -5 23408.9 1209.64   2
   0   5  -6 3510.07 486.499   2
   0   5  -7 766.144 270.021   2
   0   5  -8 111731. 3659.87   2
   0   5  -9 18636.3 1367.99   2
   0   5 -10 271631. 7656.04   2
   0   5 -11 29773.4 1936.97   2
   0   5 -12 21209.1 1657.76   2
   0   5 -13 1377.09 539.152   2
   0   5 -14 430.150 302.049   2
   0  -5 -15 1412.88 242.350   6
   0   5 -15 1488.09 531.204   2
   0   5 -16 25918.8 2288.98   2
   0  -5 -16 27305.3 1169.05   4
   0  -5 -16 28953.6 1311.67   5
   0  -5 -16 25018.0 1146.29   6
   0   5 -17 15146.9 1797.16   2
   0  -5 -17 18689.4 959.538   4
   0  -5 -17 19454.9 1090.63   5
   0  -5 -17 16424.4 929.499   6
   0   5 -18 49435.9 3504.04   2
   0  -5 -18 52477.6 1955.95   6
   0  -5 -18 59382.3 2179.94   5
   0  -5 -18 56328.9 1938.27   4
   0   5 -19 2718.40 862.414   2
   0  -5 -19 2349.60 342.216   4
   0  -5 -19 2208.81 418.631   5
   0  -5 -19 2432.32 386.062   6
   0  -5 -20 10029.5 732.963   4
   0  -5 -20 9345.96 808.035   5
   0  -5 -20 8999.77 737.601   6
   0  -5 -21-30.7382 186.618   6
   0  -5 -21 305.858 183.201   4
   0   5 -22 1016.78 282.508   4
   0  -5 -22 1446.78 302.764   6
   0  -5 -22 1296.56 293.853   4
   0   5 -23 117.751 171.210   4
   0  -5 -23 127.586 155.561   4
   0  -5 -23-336.524 235.745   6
   0  -5 -24 5494.82 536.471   6
   0  -5 -24 4629.77 436.321   4
   0   5 -24 5126.76 508.863   4
   0   5 -25 508.016 199.572   4
   0  -5 -25 406.668 207.970   6
   0   5 -26 8088.69 553.960   4
   0   5 -27 1966.04 235.090   4
   0   6   0 883198. 18782.3   2
   0   6   1 282560. 6262.16   2
   0   6  -1 271447. 6522.46   2
   0   6  -2 73810.7 2317.16   2
   0  -6  -3 6523.31 331.158   1
   0   6  -3 6331.15 551.364   2
   0  -6  -4 37981.3 940.299   1
   0   6  -4 33038.1 1491.35   2
   0   6  -5 16936.2 1024.30   2
   0   6  -6 141612. 4159.57   2
   0   6  -7 12978.4 978.086   2
   0   6  -8 44086.9 2054.19   2
   0   6  -9 19791.3 1390.07   2
   0   6 -10 11493.6 1167.66   2
   0   6 -11 94.3184 332.720   2
   0   6 -12 1418.40 409.251   2
   0   6 -13 2837.77 705.727   2
   0   6 -14 28529.3 2222.11   2
   0  -6 -15 9511.23 640.275   6
   0  -6 -15 10670.5 730.489   5
   0   6 -15 10838.7 1441.39   2
   0  -6 -16 10655.8 703.319   6
   0  -6 -16 11381.2 698.385   4
   0  -6 -16 12825.6 841.877   5
   0   6 -16 10363.7 1465.01   2
   0  -6 -17 6776.35 584.448   6
   0  -6 -17 7033.57 564.010   4
   0  -6 -17 8119.53 694.475   5
   0   6 -17 5768.77 1096.76   2
   0  -6 -18 5705.75 558.179   6
   0   6 -18 5821.24 1183.96   2
   0  -6 -18 6708.64 670.927   5
   0  -6 -18 6459.84 544.800   4
   0  -6 -19 1013.90 294.119   6
   0  -6 -19 733.009 295.249   5
   0  -6 -19 853.479 260.050   4
   0  -6 -20 10546.8 868.301   5
   0  -6 -20 9856.81 785.306   6
   0  -6 -20 12467.8 789.086   4
   0  -6 -21 5762.18 595.047   6
   0  -6 -21 5301.53 508.104   4
   0   6 -22 8861.13 717.106   4
   0  -6 -22 8148.13 721.994   6
   0  -6 -22 8792.08 645.889   4
   0   6 -23 12577.9 834.408   4
   0  -6 -23 12603.7 755.832   4
   0  -6 -23 13593.1 886.716   6
   0   6 -24 871.662 253.418   4
   0  -6 -24 611.054 234.648   6
   0   6 -25 509.901 196.656   4
   0   6 -26 338.794 158.570   4
   0   6 -27 2113.74 246.938   4
   0   7   0-0.80418 84.4189   2
   0   7  -1 2041.04 312.581   2
   0   7   1 2274.79 263.136   2
   0   7   2 15257.9 695.393   2
   0   7  -2 14759.8 872.548   2
   0   7  -3 246630. 6117.79   2
   0   7  -4 15856.2 994.188   2
   0  -7  -4 17987.6 601.675   1
   0   7  -5 161885. 4504.24   2
   0   7  -6 28144.2 1481.60   2
   0   7  -7 5252.41 609.755   2
   0   7  -8 6147.04 765.916   2
   0   7  -9 131131. 4394.61   2
   0   7 -10 16745.6 1404.84   2
   0   7 -11 91769.6 3823.79   2
   0   7 -12 210.649 248.436   2
   0   7 -13 16389.2 1577.37   2
   0   7 -14 7337.81 1118.14   2
   0  -7 -14 8433.67 580.067   6
   0  -7 -15 14130.7 810.895   6
   0   7 -15 13876.1 1636.66   2
   0  -7 -15 15672.9 905.549   5
   0  -7 -16 5490.60 516.696   6
   0  -7 -16 6671.58 525.698   4
   0  -7 -16 5705.30 574.280   5
   0   7 -16 4912.40 1016.97   2
   0  -7 -17 42800.6 1702.48   6
   0  -7 -17 43986.8 1799.66   5
   0  -7 -17 47644.6 1671.74   4
   0   7 -18 421.992 301.496   2
   0  -7 -18 589.251 185.068   6
   0  -7 -18 659.740 254.969   5
   0  -7 -18 1073.98 232.313   4
   0  -7 -19 20413.8 1166.95   6
   0  -7 -19 23781.0 1111.70   4
   0  -7 -19 21490.6 1259.48   5
   0  -7 -20 416.516 151.352   4
   0  -7 -20 801.697 326.351   5
   0  -7 -20 861.631 302.627   6
   0  -7 -21 3318.63 395.255   4
   0  -7 -21 3989.36 522.862   5
   0  -7 -21 3272.65 466.158   6
   0  -7 -22 356.746 229.561   6
   0   7 -22-187.816 220.243   4
   0  -7 -23 2996.55 431.897   6
   0   7 -23 4088.14 459.579   4
   0  -7 -24 692.987 254.458   6
   0   7 -24 106.864 157.537   4
   0   7 -25 5728.48 487.828   4
   0   7 -26-132.225 119.228   4
   0   7 -27 3821.79 313.170   4
   0   8   0 1685.48 268.292   2
   0   8  -1 172569. 4484.54   2
   0   8   1 172873. 4279.61   2
   0   8   2 117460. 3062.58   2
   0   8  -2 117445. 3367.72   2
   0   8   3 36627.8 1226.23   2
   0   8  -3 37870.4 1585.02   2
   0  -8  -4 113157. 2692.42   1
   0   8  -4 109545. 3396.85   2
   0   8  -5 141678. 4153.95   2
   0   8  -6 70974.6 2659.70   2
   0   8  -7 161157. 4758.57   2
   0   8  -8 9486.95 913.984   2
   0   8  -9 55611.5 2581.07   2
   0   8 -10 16074.4 1362.25   2
   0   8 -11 16276.6 1490.55   2
   0   8 -12 4874.21 831.887   2
   0   8 -13 45100.6 2743.15   2
   0  -8 -14 8370.59 587.516   6
   0   8 -14 6990.32 1127.38   2
   0  -8 -14 8308.72 633.296   5
   0  -8 -15 54614.8 1862.03   6
   0  -8 -15 54742.8 1942.98   5
   0  -8 -16 11135.7 753.023   6
   0  -8 -16 10725.5 790.412   5
   0   8 -16 11199.1 1586.81   2
   0  -8 -17 357.798 179.669   6
   0  -8 -17 815.311 245.039   5
   0   8 -17 238.544 297.154   2
   0  -8 -18 305.594 213.326   5
   0  -8 -18 205.895 171.665   6
   0  -8 -19 6535.99 661.876   5
   0  -8 -19 5157.00 576.737   6
   0  -8 -20 2573.05 440.256   5
   0  -8 -20 2081.92 373.755   6
   0  -8 -21 7050.97 673.164   6
   0  -8 -21 7244.78 727.271   5
   0   8 -22 7591.64 648.967   4
   0  -8 -22 7116.41 687.704   6
   0   8 -23 10354.0 710.636   4
   0  -8 -23 9636.83 753.106   6
   0  -8 -24 453.276 223.865   6
   0   8 -24 783.545 196.009   4
   0   8 -25 315.402 164.601   4
   0   8 -26 93.9472 105.890   4
   0   8 -27 781.044 141.095   4
   0   9   0 326.994 177.222   2
   0   9  -1 389.348 194.446   2
   0   9   1 150.895 112.775   2
   0   9  -2 117702. 3384.26   2
   0   9   2 113384. 3073.16   2
   0   9   3 44822.5 1494.83   2
   0   9  -3 45199.0 1814.63   2
   0   9  -4 229565. 5934.17   2
   0   9   4 216323. 5207.81   2
   0  -9  -4 234673. 5163.99   1
   0   9  -5 100198. 3279.31   2
   0   9  -6 4273.56 593.883   2
   0   9  -7 43873.0 2055.45   2
   0   9  -8 8225.38 886.106   2
   0   9  -9 3208.17 597.564   2
   0   9 -10 67711.0 3125.89   2
   0   9 -11 9711.64 1187.09   2
   0   9 -12 41777.0 2579.32   2
   0  -9 -13 582.430 191.944   5
   0  -9 -13 478.570 161.815   3
   0   9 -13 490.806 315.423   2
   0  -9 -14 414.832 183.642   5
   0  -9 -14 748.983 191.283   6
   0   9 -14 386.572 390.751   2
   0  -9 -15 7938.93 647.469   5
   0  -9 -15 7919.06 615.299   6
   0   9 -15 6864.34 1182.05   2
   0  -9 -16 42863.7 1758.50   5
   0  -9 -16 42390.5 1664.38   6
   0   9 -16 41879.4 3106.72   2
   0  -9 -17 445.910 176.597   5
   0  -9 -17 506.916 218.858   6
   0  -9 -18 17716.9 1103.75   5
   0  -9 -18 16751.9 1024.05   6
   0  -9 -19 2355.37 444.731   5
   0  -9 -19 2929.78 443.300   6
   0  -9 -20 1094.36 337.916   5
   0  -9 -20 1123.74 284.695   6
   0  -9 -21 3446.25 498.092   5
   0  -9 -21 4101.77 510.255   6
   0   9 -22 1760.39 321.281   4
   0  -9 -22 1771.78 380.096   6
   0   9 -23-59.2462 196.325   4
   0  -9 -23 170.532 181.860   6
   0   9 -24 6329.07 504.118   4
   0   9 -25 345.149 160.316   4
   0   9 -26 4567.08 354.257   4
   0  10   0 80863.1 2534.90   2
   0  10   1 12234.6 771.843   2
   0  10  -1 11814.7 800.300   2
   0  10  -2 93592.0 2885.35   2
   0  10   2 86019.4 2579.60   2
   0  10   3 878.124 187.962   2
   0  10  -3 1331.20 328.474   2
   0  10  -4 24727.2 1360.69   2
   0  10  -5 1367.37 368.006   2
   0  10  -6 259042. 6896.73   2
   0  10  -7 28249.4 1671.26   2
   0  10  -8 263360. 7305.89   2
   0  10  -9 7335.74 906.539   2
   0  10 -10 12896.1 1329.91   2
   0  10 -11 68.5394 253.396   2
   0  10 -12 23336.9 1934.24   2
   0  10 -13 8225.93 1176.14   2
   0 -10 -13 8273.22 588.020   6
   0 -10 -13 7661.89 613.625   5
   0 -10 -13 8102.43 666.896   3
   0 -10 -14 87326.2 2607.55   6
   0 -10 -14 89699.2 2731.30   5
   0 -10 -15 512.162 187.700   6
   0 -10 -15 611.832 208.554   5
   0  10 -15 602.069 383.288   2
   0 -10 -16 68910.9 2288.60   6
   0 -10 -16 66961.0 2361.26   5
   0 -10 -17 4127.62 536.427   5
   0 -10 -17 4544.14 519.442   6
   0 -10 -18 4950.48 595.111   5
   0 -10 -18 4664.26 530.962   6
   0 -10 -19 2662.89 462.636   5
   0 -10 -19 2785.57 443.056   6
   0 -10 -20 7033.96 701.112   5
   0 -10 -20 7254.23 691.633   6
   0 -10 -21 2842.07 462.788   6
   0 -10 -21 3718.94 504.412   5
   0  10 -22 9752.32 702.153   4
   0 -10 -22 9163.11 743.193   6
   0 -10 -23 183.761 193.565   6
   0  10 -23 344.901 157.270   4
   0  10 -24 445.820 163.208   4
   0  10 -25 66.2340 96.5265   4
   0  10 -26 103.396 79.3616   4
   0  11   0-8.42594 143.090   2
   0  11  -1 7275.63 644.046   2
   0  11   1 5640.97 519.039   2
   0  11   2 26260.3 1165.10   2
   0  11  -2 26983.6 1367.36   2
   0 -11  -3 16038.9 855.171   1
   0  11  -3 15763.7 1053.04   2
   0  11  -4 26410.3 1445.68   2
   0  11  -5 8333.06 833.327   2
   0  11  -6 3857.66 571.255   2
   0  11  -7 32848.9 1851.30   2
   0  11  -8 2286.05 477.671   2
   0  11  -9 33748.7 2097.76   2
   0  11 -10 33243.2 2204.38   2
   0  11 -11 50728.5 2886.28   2
   0 -11 -12 25680.8 1090.11   6
   0 -11 -12 24822.0 1186.51   3
   0 -11 -12 24619.4 1133.87   5
   0  11 -12 22597.6 1945.03   2
   0 -11 -13 3386.71 436.266   3
   0 -11 -13 3384.97 419.821   5
   0 -11 -13 3201.83 369.114   6
   0 -11 -14 124.529 144.397   5
   0 -11 -14-83.9935 152.055   6
   0  11 -15 1391.37 598.150   2
   0 -11 -15 617.532 208.188   6
   0 -11 -15 1325.41 312.811   5
   0 -11 -16 30210.8 1458.22   5
   0  11 -16 27957.9 2554.42   2
   0 -11 -16 30979.8 1379.65   6
   0 -11 -17 16114.7 1055.87   5
   0 -11 -17 16751.1 1004.71   6
   0 -11 -18 3221.69 455.497   5
   0 -11 -18 3041.21 457.899   6
   0 -11 -19 6775.77 682.835   5
   0 -11 -19 6582.09 644.633   6
   0 -11 -20 1711.77 369.070   5
   0 -11 -20 1331.13 290.004   6
   0 -11 -21 236.905 194.779   5
   0 -11 -21-6.26497 199.840   6
   0 -11 -22 40.2008 190.519   6
   0  11 -22 130.056 176.011   4
   0  11 -23 6771.47 529.033   4
   0  11 -24 1532.04 240.411   4
   0  11 -25 5245.38 394.739   4
   0  11 -26 577.930 130.997   4
   0  12   0-20.9630 152.039   2
   0  12   1 51449.2 1893.85   2
   0  12  -1 52276.1 2029.09   2
   0  12  -2 442.651 194.018   2
   0  12  -3 19230.4 1204.94   2
   0  12  -4 28635.7 1586.94   2
   0  12  -5 10627.0 957.228   2
   0  12  -6 71451.5 2894.57   2
   0  12  -7 94387.4 3560.42   2
   0  12  -8 3503.74 637.580   2
   0  12  -9 61270.6 3010.24   2
   0  12 -10 7379.66 1054.72   2
   0 -12 -11 270.645 147.899   5
   0  12 -11-61.0022 313.823   2
   0 -12 -11 187.947 124.755   3
   0  12 -12 2452.73 657.506   2
   0 -12 -12 3136.65 358.055   6
   0 -12 -12 3365.47 403.669   5
   0 -12 -12 3450.81 432.240   3
   0 -12 -13 72684.3 2263.80   6
   0 -12 -13 72787.0 2448.48   3
   0 -12 -13 75429.2 2402.13   5
   0 -12 -14 383.370 224.248   3
   0  12 -14-2.22322 368.922   2
   0 -12 -14-140.433 152.827   6
   0 -12 -14 182.034 197.666   5
   0 -12 -15 38791.9 1676.61   5
   0 -12 -15 39209.2 1575.87   6
   0  12 -15 37865.1 2925.15   2
   0 -12 -16 98.9195 209.006   5
   0 -12 -16 315.190 214.141   6
   0 -12 -17 17499.4 1031.90   6
   0 -12 -17 17633.7 1108.20   5
   0 -12 -18 3387.36 512.866   5
   0 -12 -18 4016.29 486.516   6
   0 -12 -19 2361.56 404.074   5
   0 -12 -19 2344.15 390.267   6
   0 -12 -20 125.229 202.768   5
   0 -12 -20 750.673 282.427   6
   0 -12 -21 24047.2 1312.69   5
   0 -12 -21 25314.1 1283.15   6
   0  12 -22 72.2577 134.860   4
   0  12 -23 5175.72 446.225   4
   0  12 -24 1472.94 225.244   4
   0  12 -25 196.295 105.683   4
   0  13   0 152.418 151.801   2
   0  13  -1 34810.1 1639.47   2
   0  13  -2 284.211 177.666   2
   0  13  -3 68304.3 2648.25   2
   0  13  -4 2686.87 480.896   2
   0  13  -5 84105.5 3193.91   2
   0  13  -6 6445.03 809.684   2
   0  13  -7 6418.87 855.559   2
   0  13  -8 2613.22 578.620   2
   0  13  -9 39407.5 2448.46   2
   0  13 -10 990.462 509.818   2
   0 -13 -10 775.322 221.799   3
   0 -13 -10 608.769 194.747   5
   0 -13 -11 50201.1 1723.21   6
   0 -13 -11 50626.5 1798.54   5
   0 -13 -11 52655.3 1881.66   3
   0 -13 -12 21649.6 1026.23   6
   0 -13 -12 21020.1 1139.42   3
   0  13 -12 17854.7 1743.79   2
   0 -13 -12 20257.4 1069.28   5
   0 -13 -13 7662.80 688.771   3
   0 -13 -13 8565.71 635.776   6
   0  13 -13 6242.16 1065.54   2
   0 -13 -13 8093.34 662.249   5
   0 -13 -14 5561.93 517.657   6
   0 -13 -14 5745.46 589.205   5
   0 -13 -14 5188.30 572.649   3
   0  13 -14 4996.70 1038.65   2
   0 -13 -15 4640.67 559.324   5
   0 -13 -15 4243.92 473.120   6
   0 -13 -16-316.367 265.201   5
   0 -13 -16 123.179 169.315   6
   0 -13 -17 21466.0 1149.14   6
   0 -13 -17 20035.4 1199.69   5
   0 -13 -18 12917.8 879.003   6
   0 -13 -18 12150.2 936.224   5
   0 -13 -19 4356.50 561.391   5
   0 -13 -19 4032.02 504.463   6
   0 -13 -20 10049.6 763.928   6
   0 -13 -20 10617.3 857.636   5
   0 -13 -21 5865.89 624.512   5
   0  13 -22 2783.04 344.031   4
   0  13 -23 2426.77 286.269   4
   0  13 -24 4679.61 369.016   4
   0  13 -25 1278.26 173.681   4
   0  14  -1 41557.2 1873.52   2
   0  14  -2 26047.0 1467.15   2
   0  14  -3 215.791 172.164   2
   0  14  -4 1580.66 414.047   2
   0  14  -5 4941.49 693.119   2
   0  14  -6 60759.9 2820.42   2
   0  14  -7 11409.6 1190.37   2
   0 -14  -8 47957.8 1694.59   3
   0  14  -8 41827.0 2544.64   2
   0 -14  -9 883.104 204.484   5
   0  14  -9 1022.15 424.545   2
   0 -14  -9 613.388 211.326   3
   0 -14 -10 6830.54 574.376   5
   0  14 -10 6130.12 1005.14   2
   0 -14 -10 6582.76 577.527   3
   0 -14 -11 28504.3 1320.27   3
   0  14 -11 25441.9 2080.03   2
   0 -14 -11 27978.6 1266.61   5
   0 -14 -12 6231.65 610.576   3
   0 -14 -12 7351.23 560.960   6
   0  14 -12 7091.13 1140.76   2
   0 -14 -12 7482.30 627.883   5
   0 -14 -13 8564.68 729.393   3
   0 -14 -13 7138.59 587.650   6
   0  14 -13 6296.57 1139.10   2
   0 -14 -13 8002.70 690.098   5
   0 -14 -14 40061.5 1780.32   3
   0 -14 -14 43624.2 1810.09   5
   0 -14 -14 43701.2 1671.29   6
   0 -14 -15 2058.62 340.601   6
   0 -14 -15 2196.17 421.785   5
   0 -14 -16 49351.2 2029.34   5
   0 -14 -16 51510.4 1907.22   6
   0 -14 -17 589.569 243.675   5
   0 -14 -17 911.462 285.392   6
   0 -14 -18 3426.54 501.708   5
   0 -14 -18 3536.08 445.333   6
   0 -14 -19 712.434 304.983   5
   0 -14 -20 2758.90 448.034   5
   0 -14 -21 1500.52 308.189   5
   0  14 -22 17850.3 840.035   4
   0  14 -23-73.7012 109.781   4
   0  14 -24 6089.71 388.664   4
   0  15  -2 43829.0 2080.49   2
   0  15  -3 1186.29 338.916   2
   0  15  -4 37497.5 2012.10   2
   0  15  -5 1811.55 461.164   2
   0  15  -6 19804.9 1601.19   2
   0 -15  -6 24577.5 1104.72   3
   0 -15  -7 2099.84 333.553   3
   0  15  -7 1234.70 419.262   2
   0 -15  -7 1722.11 260.927   5
   0 -15  -8 16822.4 930.179   3
   0 -15  -8 15970.2 860.017   5
   0  15  -8 15836.3 1535.88   2
   0 -15  -9 569.729 206.000   3
   0 -15  -9 433.448 142.703   5
   0 -15 -10 56107.4 1946.95   5
   0  15 -10 50100.2 3026.85   2
   0 -15 -10 55791.2 2034.26   3
   0 -15 -11 224.635 204.635   3
   0 -15 -11 593.714 256.505   5
   0 -15 -12 33185.4 1479.49   5
   0 -15 -12 34519.8 1560.18   3
   0 -15 -13 4363.00 457.330   6
   0 -15 -13 4325.58 502.940   5
   0 -15 -13 3670.21 509.918   3
   0 -15 -14 423.794 230.248   6
   0 -15 -14 174.606 188.231   5
   0 -15 -14 432.451 243.028   3
   0 -15 -15 777.763 262.683   5
   0 -15 -15 681.873 187.786   6
   0 -15 -16 1032.83 313.716   5
   0 -15 -16 875.096 186.096   6
   0 -15 -17-236.757 274.092   5
   0 -15 -18 22650.5 1288.47   5
   0 -15 -19 7511.02 687.448   5
   0 -15 -20 1526.11 302.356   5
   0 -15 -21 1407.78 304.210   5
   0  15 -21 1069.82 209.098   4
   0  15 -22 381.350 126.559   4
   0  15 -23 167.484 99.2978   4
   0 -16  -3 232.010 159.152   3
   0  16  -4 3789.35 665.344   2
   0 -16  -4 4730.50 461.051   3
   0 -16  -5 862.944 195.739   3
   0  16  -5 1143.10 392.868   2
   0 -16  -6 17435.2 862.697   5
   0 -16  -6 18696.5 987.594   3
   0  16  -6 18546.0 1601.29   2
   0 -16  -7 34271.4 1366.97   5
   0 -16  -7 40712.1 1560.58   3
   0  16  -7 37067.7 2395.98   2
   0 -16  -8 13988.0 814.290   5
   0 -16  -8 15774.9 922.932   3
   0  16  -8 12283.0 1381.36   2
   0 -16  -9 29642.0 1318.85   5
   0  16  -9 27001.0 2157.00   2
   0 -16 -10 4794.16 535.552   3
   0 -16 -10 3923.79 449.366   5
   0 -16 -11 2767.94 407.106   3
   0 -16 -11 2812.84 409.505   5
   0  16 -11 1944.17 619.877   2
   0 -16 -12 7181.63 659.343   5
   0 -16 -12 7066.18 685.554   3
   0 -16 -13 17557.7 1114.30   3
   0 -16 -13 15317.9 1008.92   5
   0 -16 -14 5742.72 601.088   5
   0 -16 -14 6175.20 671.657   3
   0 -16 -15 14381.4 990.833   5
   0 -16 -16 7705.70 744.547   5
   0 -16 -17 13463.9 963.085   5
   0 -16 -18 46.0280 213.293   5
   0 -16 -19 142.508 211.996   5
   0 -16 -20 967.438 306.583   5
   0 -16 -21 1895.84 333.386   5
   0  16 -21 2416.39 279.648   4
   0  16 -22 7868.30 463.850   4
   0 -16  23 6347.29 361.507   8
   0 -17   0 111.816 116.188   3
   0 -17  -1 9817.33 696.116   3
   0 -17   1 10370.1 705.817   3
   0 -17   2-67.0470 119.168   3
   0 -17  -2-56.8569 163.220   3
   0 -17  -3 38878.1 1549.23   3
   0 -17   3 41719.2 1582.51   3
   0 -17  -4 335.378 128.178   5
   0 -17  -4 319.885 163.165   3
   0 -17  -5 30498.8 1229.81   5
   0 -17  -5 33819.0 1418.08   3
   0 -17  -6 204.211 175.039   3
   0  17  -6-53.1812 260.318   2
   0 -17  -6 70.1793 118.085   5
   0  17  -7 8073.72 1121.48   2
   0 -17  -7 8969.50 640.303   5
   0 -17  -7 9728.25 729.826   3
   0  17  -8 163.529 323.937   2
   0 -17  -8 133.911 129.751   5
   0 -17  -8 367.536 208.174   3
   0  17  -9 979.833 413.857   2
   0 -17  -9 1632.80 293.883   5
   0 -17  -9 1128.89 245.344   3
   0 -17 -10 3714.71 489.899   3
   0  17 -10 4255.69 928.154   2
   0 -17 -10 3553.37 449.268   5
   0 -17 -11 63603.7 2319.96   3
   0 -17 -11 62764.6 2241.92   5
   0 -17 -12 1251.54 302.740   3
   0 -17 -12 1129.60 308.721   5
   0 -17 -13 6307.61 687.359   3
   0 -17 -13 5251.50 572.362   5
   0 -17 -14 6245.48 660.483   3
   0 -17 -14 6399.33 637.520   5
   0 -17 -15 1648.94 363.947   5
   0 -17 -16 162.130 239.919   5
   0 -17 -17 8713.80 761.856   5
   0 -17 -18-223.965 193.907   5
   0 -17 -19 12122.1 848.795   5
   0  17 -20 319.481 115.081   4
   0 -17 -20 444.758 220.908   5
   0  17 -21 2339.63 247.565   4
   0 -17  22 20.6077 68.9648   8
   0  17 -22-106.744 71.7329   4
   0 -18   0 3328.74 414.714   3
   0 -18   1 29434.6 1311.00   3
   0 -18  -1 30743.3 1344.30   3
   0 -18  -2 3757.94 451.248   3
   0 -18   2 3031.95 390.519   3
   0 -18  -3 1806.23 295.191   3
   0 -18   3 2154.88 334.636   3
   0 -18  -4 117.748 158.894   3
   0 -18   4 565.622 199.258   3
   0 -18  -5 8261.15 666.651   3
   0 -18  -5 8389.92 591.088   5
   0 -18  -6 1286.10 293.809   3
   0 -18  -6 1339.07 268.114   5
   0 -18  -7 12688.2 786.023   5
   0 -18  -7 13220.8 884.608   3
   0 -18  -8 14873.6 896.023   5
   0 -18  -8 16373.4 1000.47   3
   0  18  -8 14370.0 1564.97   2
   0  18  -9 9284.03 1363.93   2
   0 -18  -9 9738.91 783.975   3
   0 -18  -9 8849.93 683.416   5
   0 -18 -10 21681.1 1208.44   3
   0 -18 -10 21379.3 1139.61   5
   0 -18 -11 5242.75 581.151   3
   0 -18 -11 5140.62 550.505   5
   0 -18 -12 1302.88 381.654   3
   0 -18 -12 780.644 264.517   5
   0 -18 -13 8204.87 754.953   3
   0 -18 -13 6954.11 675.941   5
   0 -18 -14 22551.0 1277.13   3
   0 -18 -14 21207.8 1201.59   5
   0 -18 -15 1594.23 377.921   5
   0 -18 -16 5046.16 551.432   5
   0 -18 -17 12475.5 884.261   5
   0 -18 -18 1827.38 322.469   5
   0 -18 -19 2596.71 392.704   5
   0  18 -20 3811.24 313.828   4
   0 -18  20 3851.78 308.788   8
   0 -18 -20 3269.81 419.156   5
   0 -18  21 2785.05 232.245   8
   0  18 -21 2651.33 234.527   4
   0 -19   0-93.9191 141.401   3
   0 -19  -1 2689.80 378.439   3
   0 -19   1 3190.70 418.065   3
   0 -19   2 36884.3 1499.99   3
   0 -19  -2 33259.3 1469.36   3
   0 -19   3 6501.93 568.496   3
   0 -19  -3 5554.50 559.224   3
   0 -19   4 28118.9 1271.93   3
   0 -19  -4 26321.3 1294.60   3
   0 -19  -5 754.760 207.792   5
   0 -19   5 603.342 208.661   3
   0 -19  -5 539.874 249.899   3
   0 -19  -6 5402.56 495.922   5
   0 -19   6 4303.35 469.368   3
   0 -19  -6 5132.39 542.898   3
   0 -19  -7 107.953 142.429   5
   0 -19  -7 170.331 179.758   3
   0 -19  -8 330.234 220.623   3
   0 -19  -8 72.7148 128.879   5
   0 -19  -9 1008.92 341.389   3
   0 -19  -9 719.470 246.356   5
   0 -19 -10 2756.45 418.579   3
   0 -19 -10 2839.30 396.453   5
   0 -19 -11 3825.37 516.278   3
   0 -19 -11 3017.86 426.557   5
   0 -19 -12 10734.1 790.036   5
   0 -19 -12 11572.2 916.000   3
   0 -19 -13 783.975 345.222   3
   0 -19 -13 529.893 215.232   5
   0 -19 -14 1975.31 389.934   5
   0 -19 -15-232.436 192.698   5
   0 -19 -16 8526.77 723.154   5
   0 -19  16 10829.0 596.656   8
   0 -19  17 95.8010 90.6138   8
   0 -19 -17 338.618 170.516   5
   0 -19 -18 18225.8 1031.95   5
   0 -19  18 21857.1 829.885   8
   0 -19 -19 212.934 178.073   5
   0 -20   0 111407. 3278.12   3
   0 -20   1 688.753 244.575   3
   0 -20  -1 241.580 194.335   3
   0 -20   2 28899.6 1307.40   3
   0 -20  -2 26765.2 1322.23   3
   0 -20   3 2452.25 349.308   3
   0 -20  -3 2372.28 382.586   3
   0 -20   4 1949.74 339.493   3
   0 -20  -4 1234.07 307.081   3
   0 -20   5 67.4977 133.035   3
   0 -20  -5 56.3174 168.968   3
   0 -20  -6 26672.5 1167.22   5
   0 -20   6 25374.9 1189.66   3
   0 -20  -6 23982.5 1285.89   3
   0 -20  -7 9213.56 675.857   5
   0 -20   7 9090.91 678.045   3
   0 -20  -7 9630.19 789.031   3
   0 -20  -8 22427.2 1132.26   5
   0 -20   8 24175.3 1131.56   3
   0 -20  -8 21061.9 1202.92   3
   0 -20  -9 2900.13 458.249   3
   0 -20  -9 3200.87 436.925   5
   0 -20   9 3135.78 375.027   3
   0 -20 -10 9677.44 826.406   3
   0 -20 -10 8878.69 696.338   5
   0 -20 -11 6018.40 635.799   3
   0 -20 -11 5951.53 573.375   5
   0 -20 -12 909.247 249.311   5
   0 -20 -12 808.761 244.387   3
   0 -20 -13 330.744 173.498   5
   0 -20 -13 816.741 356.752   3
   0 -20 -14 12332.9 856.970   5
   0 -20 -15 10674.4 774.034   5
   0 -20  16 15394.5 721.932   3
   0 -20 -16 13804.7 901.510   5
   0 -20 -17 300.753 198.237   5
   0 -20  17 515.127 156.684   3
   0 -20 -18 80.8244 143.576   5
   0 -20 -19 702.293 201.706   5
   0 -21   0-50.3114 161.337   3
   0 -21   1 4429.01 497.022   3
   0 -21  -1 3209.01 434.514   3
   0 -21   2 4136.80 497.289   3
   0 -21  -2 4197.48 518.141   3
   0 -21   3 9682.82 712.687   3
   0 -21  -3 9965.35 768.651   3
   0 -21   4 2275.88 350.874   3
   0 -21  -4 1613.34 331.116   3
   0 -21   5 29639.3 1318.34   3
   0 -21  -5 31106.6 1448.92   3
   0 -21  -6 2353.17 420.909   3
   0 -21   6 1236.92 257.491   3
   0 -21  -7 2602.05 432.831   3
   0 -21   7 2293.84 332.024   3
   0 -21  -7 2505.94 353.466   5
   0 -21   8 10288.1 688.266   3
   0 -21  -8 9716.41 806.125   3
   0 -21  -8 9327.61 683.828   5
   0 -21  -9 8691.91 770.190   3
   0 -21  -9 7928.11 637.019   5
   0 -21 -10 13899.6 956.463   3
   0 -21  10 14606.5 809.398   3
   0 -21 -10 13399.4 853.786   5
   0 -21 -11 2900.65 470.903   3
   0 -21  11 3127.48 359.615   3
   0 -21 -11 2199.46 324.667   5
   0 -21  12 6811.76 520.575   3
   0 -21 -12 6896.93 661.403   3
   0 -21 -12 6385.72 576.643   5
   0 -21  13 5512.73 447.912   3
   0 -21 -13 5149.78 584.633   3
   0 -21 -13 5243.63 527.162   5
   0 -21 -14 55.1450 143.466   5
   0 -21  14 342.053 135.482   3
   0 -21 -15 943.742 241.680   5
   0 -21  15 707.484 148.979   3
   0 -21 -16 482.148 229.816   5
   0 -21  16 404.918 107.972   3
   0 -21 -17 3837.14 410.688   5
   0 -21 -18 2512.76 317.234   5
   0 -22   0 327.013 219.470   3
   0 -22   1 23650.9 1186.71   3
   0 -22  -1 23070.8 1217.88   3
   0 -22  -2 933.267 251.152   3
   0 -22   2 1058.56 256.606   3
   0 -22  -3 9781.17 763.010   3
   0 -22   3 8666.52 673.615   3
   0 -22  -4 5403.16 560.918   3
   0 -22   4 5125.69 499.244   3
   0 -22   5 7381.13 595.693   3
   0 -22  -5 7134.78 653.371   3
   0 -22   6 892.306 226.409   3
   0 -22  -6 826.541 256.269   3
   0 -22   7 42603.1 1560.82   3
   0 -22  -7 37563.1 1674.08   3
   0 -22  -8 21.7404 201.868   3
   0 -22   8 234.701 166.392   3
   0 -22  -8-39.5096 184.755   5
   0 -22  -9 7839.25 702.726   3
   0 -22   9 8132.71 589.717   3
   0 -22  -9 8780.08 643.421   5
   0 -22 -10-162.334 247.225   3
   0 -22 -10 56.3982 145.876   5
   0 -22  10-17.2209 114.712   3
   0 -22 -11 56.3292 142.994   5
   0 -22  11 77.9033 110.214   3
   0 -22 -12 96.5516 230.673   3
   0 -22  12 150.952 118.251   3
   0 -22 -12-65.6273 141.029   5
   0 -22  13 7776.69 499.957   3
   0 -22 -13 6671.21 559.024   5
   0 -22  14 625.628 149.232   3
   0 -22 -14 865.416 225.566   5
   0 -22  15 18094.5 727.122   3
   0 -22 -15 15362.1 852.784   5
   0 -22 -16 3216.15 363.956   5
   0 -22 -17 118.996 113.059   5
   0 -23   0 131.596 180.714   3
   0 -23  -1 858.689 260.522   3
   0 -23   1 469.521 174.683   3
   0 -23   2 1472.53 318.360   3
   0 -23  -2 1256.64 301.636   3
   0 -23   3 11361.8 763.349   3
   0 -23  -3 11814.3 839.596   3
   0 -23   4 17886.6 951.099   3
   0 -23  -4 16533.4 1002.19   3
   0 -23   5 15754.2 881.798   3
   0 -23  -5 16587.7 1007.58   3
   0 -23  -6 506.252 225.421   3
   0 -23   6 1066.19 250.170   3
   0 -23  -7 64.4104 188.034   3
   0 -23   7-39.9926 146.193   3
   0 -23   8 114.184 138.860   3
   0 -23  -8 223.622 173.786   3
   0 -23   9 4406.09 407.922   3
   0 -23  -9 3920.39 505.250   3
   0 -23  -9 4012.30 406.290   5
   0 -23 -10 2136.29 343.516   3
   0 -23  10 2283.10 277.706   3
   0 -23 -10 1904.79 276.065   5
   0 -23 -11 6064.02 512.929   5
   0 -23 -11 6509.38 610.980   3
   0 -23  11 6248.90 457.199   3
   0 -23 -12 2881.70 341.424   5
   0 -23 -12 2654.29 387.872   3
   0 -23  12 3313.16 317.844   3
   0 -23 -13 2476.99 316.998   5
   0 -23  13 2998.89 283.736   3
   0 -23 -14 1020.52 214.043   5
   0 -23  14 971.565 157.631   3
   0 -23 -15 875.848 173.438   5
   0 -23 -16 2281.80 258.005   5
   0 -24   0 15360.2 900.544   3
   0 -24  -1 8.66165 145.043   3
   0 -24   1-68.2753 133.315   3
   0 -24  -2 8820.19 683.172   3
   0 -24   2 8766.22 655.501   3
   0 -24  -3 962.504 224.970   3
   0 -24   3 867.241 208.390   3
   0 -24   4 429.949 188.046   3
   0 -24  -4 216.271 176.275   3
   0 -24  -5-297.474 211.994   3
   0 -24   5 129.961 125.976   3
   0 -24  -6 8669.28 699.620   3
   0 -24   6 9731.33 624.399   3
   0 -24  -7 255.597 244.138   3
   0 -24   7 469.072 182.979   3
   0 -24   8 11108.0 641.736   3
   0 -24  -8 10291.4 745.433   3
   0 -24   9-10.1873 94.7118   3
   0 -24  -9 66.5078 186.531   3
   0 -24 -10 6408.53 585.852   3
   0 -24  10 5787.01 422.376   3
   0 -24 -11-77.1125 159.117   3
   0 -24  11-166.795 121.251   3
   0 -24 -12 978.324 187.701   5
   0 -24  12 1555.12 198.011   3
   0 -24 -13 1049.98 186.422   5
   0 -24  13 849.167 148.614   3
   0 -24 -14 3964.60 336.019   5
   0 -25   0-104.395 159.040   3
   0 -25   1 2112.37 312.556   3
   0 -25  -1 1570.55 296.670   3
   0 -25  -2 873.520 218.706   3
   0 -25   2 1199.74 245.049   3
   0 -25  -3 1609.01 284.417   3
   0 -25   3 1337.56 240.055   3
   0 -25   4 2881.48 357.840   3
   0 -25  -4 2741.39 371.191   3
   0 -25  -5 60.4005 152.382   3
   0 -25   5-14.8699 104.443   3
   0 -25   6 227.322 116.460   3
   0 -25  -6 133.961 175.984   3
   0 -25   7 477.366 133.949   3
   0 -25  -7 445.682 204.535   3
   0 -25   8 28.6256 89.1931   3
   0 -25  -8 22.2396 168.887   3
   0 -25   9 343.353 100.186   3
   0 -25  -9 354.439 173.506   3
   0 -25 -10 6390.02 549.877   3
   0 -25  10 6462.19 416.961   3
   0 -25  11 2408.08 247.653   3
   0 -25  12 1993.36 197.286   3
   0 -26   0 148.184 110.413   3
   0 -26   1 1923.38 276.745   3
   0 -26  -1 1899.31 276.571   3
   0 -26   2 903.881 208.212   3
   0 -26  -2 1381.60 257.406   3
   0 -26  -3 220.846 130.729   3
   0 -26   3 203.666 143.287   3
   0 -26   4 1729.69 239.015   3
   0 -26  -4 2174.08 325.203   3
   0 -26   5 383.729 124.925   3
   0 -26  -5 261.692 159.355   3
   0 -26   6 144.942 120.884   3
   0 -26  -6 59.2029 133.979   3
   0 -26  -7 3615.08 398.571   3
   0 -26   7 3540.72 317.332   3
   0 -26  -8 2123.27 309.187   3
   0 -26   8 2036.60 230.342   3
   0 -26  -9 8235.93 585.477   3
   0 -26   9 7959.44 444.474   3
   0 -26  10 986.926 145.213   3
   0 -27   0 88.2490 112.060   3
   0 -27  -1 173.625 115.514   3
   0 -27   1 301.131 126.570   3
   0 -27   2 3922.59 349.180   3
   0 -27  -2 4482.95 398.965   3
   0 -27   3 920.724 168.434   3
   0 -27  -3 1132.14 215.062   3
   0 -27  -4 406.862 166.351   3
   0 -27   4 311.294 104.217   3
   0 -27   5 5082.71 365.711   3
   0 -27  -5 5090.49 424.128   3
   0 -27  -6-352.808 160.640   3
   0 -27   6-20.1870 76.3209   3
   0 -27   7 249.670 91.5856   3
   0 -27  -7 393.841 198.394   3
   0 -27   8 42.1802 55.4360   3
   0 -27  -8 132.854 97.7283   3
   0 -28   0 1426.63 204.224   3
   0 -28  -1 195.522 116.640   3
   0 -28   1 114.482 68.8194   3
   0 -28   2 3719.27 305.196   3
   0 -28  -2 3759.40 323.406   3
   0 -28   3 744.961 142.397   3
   0 -28  -3 1077.63 187.202   3
   0 -28   4 109.844 93.3776   3
   0 -28  -4 21.6243 82.5482   3
   0 -28  -5 3314.25 305.707   3
   0 -28   5 2847.30 235.226   3
   0 -28  -6 346.045 113.433   3
   0 -28  -7 2741.13 260.541   3
   1   0 -28 77.8377 72.5231   4
   1   0 -27 1949.70 262.272   4
   1   0 -26 15.1258 109.883   4
   1   0 -25 6261.77 556.863   4
   1   0 -24-85.8647 184.863   4
   1   0 -23 28666.9 1391.25   4
   1   0 -23 30215.0 1360.75   6
   1   0 -22 415.481 189.814   4
   1   0 -22 188.199 175.449   6
   1   0 -21 47778.6 1860.28   6
   1   0 -21 46728.1 1918.82   4
   1   0 -20 95.6636 197.709   4
   1   0 -20-141.790 148.811   6
   1   0 -19 2236.59 381.722   4
   1   0 -19 2680.75 392.954   6
   1   0 -18 127.741 155.875   4
   1   0 -18-83.6992 161.917   6
   1   0 -17 25384.4 1215.88   4
   1   0 -17 22175.7 1103.28   6
   1   0 -16 33.7374 339.487   2
   1   0 -16-69.4762 169.608   4
   1   0 -15 196010. 6292.57   2
   1   0 -14 196.869 246.299   2
   1   0 -13 308737. 8341.99   2
   1   0 -12 344.483 239.663   2
   1   0 -11 4607.38 567.887   2
   1   0 -10 300.476 234.299   2
   1   0  -9 132076. 3778.50   2
   1   0  -8 5.77074 107.235   2
   1   0  -7 236639. 5654.62   2
   1   0  -6-54.9602 97.9198   2
   1   0  -5 248630. 5711.96   2
   1   0  -4 28.2549 65.6532   1
   1   0  -4 31.2688 80.2445   2
   1   0  -3 15077.4 624.608   1
   1   0  -2 107.813 71.3418   1
   1   0  -1 13098.2 547.396   1
   1   0   0 25.6625 49.2349   1
   1   0   1 418264. 8966.11   1
  -1   0  -1 422804. 9082.84   2
   1   0   2 88.8286 66.5766   1
  -1   0  -2 48.7860 80.5822   2
  -1   0  -3 33791.1 1246.39   2
  -1   0  -4-49.1325 135.427   2
  -1   0  -5 6313.94 556.064   2
  -1   0  -6-157.935 146.909   2
  -1   0  -7 325489. 7977.66   2
  -1   0  -8 27.1169 170.839   2
  -1   0  -9 9923.84 940.936   2
  -1   0 -10 766.431 321.939   2
  -1   0 -11 36138.1 2107.57   2
  -1   0 -12 95.9133 345.650   2
  -1   0 -13 17327.0 1576.85   2
  -1   0 -14 492.958 283.767   2
  -1   0 -15 32727.3 2428.46   2
  -1   0 -16 190.781 115.970   6
  -1   0 -16-38.7393 392.650   2
  -1   0 -17 10787.3 617.762   6
  -1   0 -17 8983.92 1342.09   2
  -1   0 -18 180.439 126.016   6
  -1   0 -19 1205.45 225.896   6
  -1   0 -20-140.393 163.581   6
  -1   0 -20-104.888 159.397   4
  -1   0 -21 16017.0 873.873   6
  -1   0 -21 14364.7 907.755   4
  -1   0 -22-11.1791 160.050   6
  -1   0 -22-115.139 193.618   4
  -1   0 -23 16692.8 953.722   4
  -1   0 -23 18764.9 943.177   6
  -1   0 -24 279.480 149.305   6
  -1   0 -24 125.202 137.270   4
  -1   0 -25 3220.93 363.453   4
  -1   0 -25 3143.26 341.439   6
  -1   0 -26 17.6561 86.8500   4
   1   1 -28 106.165 73.0975   4
   1  -1 -27 2704.96 296.563   4
   1   1 -27 2497.22 296.346   4
   1   1 -26 2264.25 297.022   4
   1  -1 -26 1460.75 259.980   4
   1  -1 -25 9550.83 682.075   4
   1   1 -25 10411.5 738.161   4
   1  -1 -24 1015.17 284.700   4
   1  -1 -24 878.375 229.189   6
   1   1 -24 1221.35 317.120   4
   1   1 -23 7241.49 675.324   4
   1  -1 -23 8836.85 727.941   4
   1  -1 -23 8413.07 672.511   6
   1   1 -23 8298.17 649.128   6
   1  -1 -22 875.277 255.335   4
   1   1 -22 1020.40 293.096   4
   1  -1 -22 1343.92 270.958   6
   1   1 -22 1262.90 289.985   6
   1  -1 -21 22829.9 1237.44   4
   1  -1 -21 22595.8 1197.34   6
   1   1 -21 24060.4 1200.08   6
   1   1 -21 22253.1 1235.68   4
   1   1 -20 36045.2 1508.25   6
   1  -1 -20 34804.2 1519.12   6
   1  -1 -20 34967.8 1599.74   4
   1   1 -20 34171.2 1577.25   4
   1  -1 -19 37246.6 1573.14   6
   1   1 -19 37132.0 1531.74   6
   1   1 -19 38422.9 1646.15   4
   1  -1 -19 37824.9 1633.97   4
   1   1 -18 24800.3 1178.74   6
   1  -1 -18 24502.8 1203.97   6
   1   1 -18 24972.4 1272.39   4
   1  -1 -18 25046.4 1234.19   4
   1   1 -17 16737.7 921.177   6
   1  -1 -17 17326.8 965.650   6
   1  -1 -17 19941.1 1037.89   4
   1  -1 -16 6563.24 565.118   6
   1   1 -16 7761.49 1094.11   2
   1  -1 -16 7467.77 590.656   4
   1  -1 -15 10569.1 1125.50   2
   1   1 -15 10589.3 1201.45   2
   1   1 -14 8866.21 1041.17   2
   1  -1 -14 10692.5 1070.16   2
   1   1 -13 198962. 6125.73   2
   1  -1 -13 207156. 5977.37   2
   1  -1 -12 44369.5 2061.69   2
   1   1 -12 40243.3 2021.73   2
   1   1 -11 8617.91 849.494   2
   1  -1 -11 8931.63 798.006   2
   1  -1 -10 4939.51 534.044   2
   1   1 -10 5269.98 626.442   2
   1   1  -9 48171.6 1922.49   2
   1  -1  -9 57850.0 1974.83   2
   1  -1  -8 4080.97 413.483   2
   1   1  -8 3845.96 433.592   2
   1   1  -7 127096. 3571.47   2
   1  -1  -7 143148. 3469.29   2
   1   1  -6 70950.0 2229.66   2
   1  -1  -6 82525.4 2148.49   2
   1  -1  -5 180043. 4028.26   1
   1  -1  -5 172187. 4039.44   2
   1   1  -5 169790. 4271.51   2
   1  -1  -4 18786.4 717.554   1
   1   1  -4 18465.1 789.460   2
   1   1  -3 60509.5 1614.03   1
   1  -1  -3 58860.9 1632.76   1
   1   1  -2 6376.68 365.271   1
   1  -1  -2 6150.03 366.818   1
   1  -1  -1 263005. 5740.69   1
   1   1  -1 257821. 5724.55   1
   1   1   0 96862.4 2355.49   1
   1  -1   0 98474.4 2392.77   1
  -1   1   0 99375.6 2368.24   2
   1  -1   1 68343.9 1822.43   1
   1   1   1 73215.5 1794.32   1
  -1   1  -1 72381.9 1911.47   2
   1   1   2 31812.5 954.732   1
  -1  -1  -2 34812.2 1146.40   2
  -1   1  -2 31640.0 1111.71   2
   1   1   3 178109. 4091.16   1
  -1  -1  -3 182735. 4374.16   2
  -1   1  -3 186281. 4427.43   2
  -1  -1  -4 136800. 3576.47   2
  -1   1  -4 138530. 3652.44   2
  -1  -1  -5 78737.8 2471.68   2
  -1   1  -5 81297.0 2563.39   2
  -1  -1  -6 123.608 148.862   2
  -1   1  -6 148.738 178.488   2
  -1  -1  -7 14606.5 977.706   2
  -1   1  -7 14976.9 1033.57   2
  -1   1  -8 6189.66 705.629   2
  -1  -1  -8 6957.06 721.356   2
  -1  -1  -9 141995. 4370.87   2
  -1   1  -9 132453. 4405.99   2
  -1  -1 -10 21636.4 1458.61   2
  -1   1 -10 21372.6 1526.76   2
  -1  -1 -11 118922. 4148.16   2
  -1   1 -11 109028. 4236.73   2
  -1  -1 -12 32106.6 2018.85   2
  -1   1 -12 33653.8 2186.34   2
  -1   1 -13 49894.9 2879.85   2
  -1  -1 -13 48276.8 2647.39   2
  -1   1 -14 8600.23 1226.72   2
  -1  -1 -14 11028.1 1286.11   2
  -1  -1 -15 717.759 426.489   2
  -1   1 -15 416.097 371.546   2
  -1  -1 -16 9468.08 1261.99   2
  -1  -1 -16 8502.53 538.967   6
  -1   1 -16 9370.88 541.856   6
  -1   1 -16 11201.6 1486.07   2
  -1   1 -17 7962.53 1288.66   2
  -1  -1 -17 8171.71 539.117   6
  -1   1 -17 7614.65 507.100   6
  -1  -1 -18 8816.25 596.478   6
  -1   1 -18 9461.15 586.460   6
  -1   1 -19 8566.47 589.396   6
  -1  -1 -19 9461.56 637.457   6
  -1  -1 -19 9123.09 703.315   4
  -1   1 -20 2033.04 284.238   6
  -1  -1 -20 1987.73 301.415   6
  -1  -1 -20 1444.08 316.311   4
  -1   1 -20 1637.51 334.411   4
  -1   1 -21 169.028 158.511   6
  -1  -1 -21 54.6109 148.156   6
  -1  -1 -21 168.171 142.190   4
  -1   1 -21 31.9120 183.871   4
  -1   1 -22 3283.65 391.309   6
  -1  -1 -22 3290.44 402.479   6
  -1  -1 -22 3199.16 433.642   4
  -1   1 -22 3494.68 446.769   4
  -1   1 -23 298.662 149.787   6
  -1  -1 -23 484.574 181.464   6
  -1   1 -23 425.374 213.620   4
  -1  -1 -23 427.318 175.137   4
  -1  -1 -24 1175.29 230.619   6
  -1   1 -24 1720.59 285.641   6
  -1   1 -24 1479.25 252.697   4
  -1  -1 -24 923.331 202.915   4
  -1   1 -25 11614.4 710.659   4
  -1  -1 -25 12196.9 705.026   4
  -1  -1 -25 13595.7 737.573   6
  -1   1 -25 13876.7 714.233   6
  -1  -1 -26 3844.64 339.309   4
  -1   1 -26 3810.96 348.572   4
  -1  -1 -26 4426.17 380.694   6
  -1   1 -27 5742.19 370.865   4
   1   2 -28 4026.32 315.401   4
   1  -2 -27 539.289 146.754   4
   1   2 -27 765.482 182.820   4
   1  -2 -26 139.576 153.861   4
   1   2 -26-13.0914 121.963   4
   1  -2 -25 2928.84 369.954   4
   1   2 -25 3148.84 411.013   4
   1  -2 -24 3908.47 458.002   4
   1   2 -24 3792.10 441.408   4
   1  -2 -24 4196.26 484.223   6
   1  -2 -23 4319.45 516.780   4
   1   2 -23 3439.08 454.398   4
   1  -2 -23 4126.85 486.596   6
   1   2 -23 4562.46 471.734   6
   1   2 -22 26255.7 1356.30   4
   1  -2 -22 24691.3 1298.49   4
   1  -2 -22 25860.2 1318.31   6
   1   2 -22 28766.9 1284.12   6
   1  -2 -21 3171.98 447.267   4
   1   2 -21 2073.89 376.143   4
   1   2 -21 2588.69 369.116   6
   1  -2 -21 2891.63 435.968   6
   1   2 -20 11515.4 853.324   4
   1  -2 -20 11478.2 821.528   6
   1   2 -20 12191.3 809.850   6
   1  -2 -20 12086.3 858.366   4
   1   2 -19 116.265 150.011   6
   1  -2 -19 6.62495 181.550   6
   1  -2 -19 209.644 206.832   4
   1   2 -19 38.7534 232.667   4
   1  -2 -18 4051.21 468.956   6
   1   2 -18 3760.34 425.584   6
   1  -2 -18 4037.30 476.982   4
   1   2 -17 7404.28 1138.33   2
   1  -2 -17 9625.37 700.674   4
   1  -2 -17 7925.20 643.342   6
   1   2 -17 8515.70 615.318   6
   1  -2 -17 8910.52 769.120   5
   1   2 -16 85639.4 4016.91   2
   1  -2 -16 83355.5 2637.84   6
   1  -2 -16 93512.4 2693.23   4
   1  -2 -16 93713.8 2890.70   5
   1   2 -15 14980.7 1446.35   2
   1   2 -14 191181. 6156.85   2
   1  -2 -13 6413.59 727.230   2
   1   2 -13 4905.76 735.264   2
   1   2 -12 2785.75 560.049   2
   1  -2 -12 3345.90 513.004   2
   1   2 -11 33801.4 1785.77   2
   1  -2 -11 36525.5 1676.20   2
   1   2 -10 59306.3 2347.60   2
   1  -2 -10 68068.2 2293.76   2
   1  -2  -9 4324.53 442.617   2
   1   2  -9 4344.10 514.998   2
   1  -2  -8 300965. 6832.53   2
   1   2  -8 289091. 7124.23   2
   1  -2  -7 9718.55 549.791   2
   1   2  -7 6864.38 569.017   2
   1  -2  -6 1793.62 199.578   2
   1   2  -6 1645.93 272.434   2
   1  -2  -5 194516. 4575.68   1
   1   2  -5 192058. 4902.64   2
   1  -2  -4 23742.3 693.693   2
   1   2  -4 22274.0 960.254   2
   1  -2  -4 22887.5 841.720   1
   1  -2  -3 15931.7 495.653   2
   1  -2  -3 18400.3 699.135   1
   1  -2  -2 144009. 3441.18   1
   1   2  -2 148760. 3390.90   1
   1  -2  -1 87966.0 2247.06   1
   1   2  -1 92133.3 2220.83   1
   1  -2   0 84672.7 2159.78   1
   1   2   0 86725.8 2086.98   1
  -1   2   0 84446.0 2108.27   2
  -1   2  -1 12650.6 577.628   2
   1   2   1 12372.8 481.139   1
   1   2   2 66435.2 1650.72   1
  -1   2  -2 67679.0 1943.72   2
   1   2   3 65265.2 1639.43   1
  -1   2  -3 68129.8 2066.98   2
  -1  -2  -4 42441.3 1487.01   2
   1   2   4 40418.9 1146.31   1
  -1   2  -4 42713.2 1621.20   2
  -1  -2  -5 61556.8 2013.41   2
   1   2   5 59243.1 1599.43   1
  -1   2  -5 64720.9 2238.58   2
  -1  -2  -6 116275. 3421.64   2
  -1   2  -6 131201. 3819.05   2
  -1  -2  -7 30475.2 1450.49   2
  -1   2  -7 29121.1 1594.06   2
  -1   2  -8 98656.6 3539.32   2
  -1  -2  -8 100411. 3278.22   2
  -1   2  -9 3840.28 723.141   2
  -1  -2  -9 4683.62 645.246   2
  -1   2 -10 19823.3 1550.03   2
  -1  -2 -10 20579.2 1398.27   2
  -1  -2 -11 18718.6 1387.85   2
  -1   2 -11 17789.9 1521.45   2
  -1  -2 -12 18398.1 1419.94   2
  -1   2 -12 18195.9 1612.68   2
  -1   2 -13 1549.37 501.322   2
  -1  -2 -13 766.379 286.205   2
  -1   2 -14 24605.8 2107.61   2
  -1  -2 -14 26636.5 1918.31   2
  -1  -2 -15 9366.26 1159.05   2
  -1   2 -15 10353.6 1420.62   2
  -1  -2 -16 8561.22 546.178   6
  -1   2 -16 8713.53 514.562   6
  -1   2 -16 8707.00 1348.49   2
  -1  -2 -17 3109.02 403.149   4
  -1   2 -17 3308.46 975.570   2
  -1  -2 -17 3178.32 428.511   5
  -1   2 -17 2548.64 286.435   6
  -1  -2 -17 2581.71 312.039   6
  -1   2 -18 687.516 171.035   6
  -1  -2 -18 1011.07 208.421   6
  -1  -2 -18 916.664 215.444   4
  -1   2 -19 1015.09 205.702   6
  -1  -2 -19 821.810 212.744   6
  -1  -2 -19 972.731 233.317   4
  -1  -2 -20 14727.1 841.607   6
  -1   2 -20 14181.7 778.884   6
  -1  -2 -20 13649.1 866.925   4
  -1   2 -21 8732.93 608.497   6
  -1  -2 -21 8205.87 636.562   6
  -1   2 -21 6862.06 621.090   4
  -1  -2 -21 7629.03 650.188   4
  -1  -2 -22 8264.54 659.573   4
  -1   2 -22 8968.19 624.387   6
  -1  -2 -22 8708.28 661.166   6
  -1   2 -22 7836.10 663.564   4
  -1  -2 -23 5918.47 520.277   4
  -1   2 -23 5407.01 534.751   4
  -1   2 -23 6408.85 510.694   6
  -1  -2 -23 5652.79 525.528   6
  -1  -2 -24 2527.54 340.049   4
  -1   2 -24 3310.10 361.078   6
  -1  -2 -24 2804.91 369.263   6
  -1   2 -24 2723.00 373.772   4
  -1  -2 -25-36.7962 93.0722   4
  -1  -2 -25-71.7956 160.614   6
  -1   2 -25-123.293 158.432   4
  -1  -2 -26 1695.49 239.957   6
  -1   2 -26 1306.74 214.444   4
  -1   2 -27 831.088 148.128   4
   1   3 -28 343.481 110.325   4
   1  -3 -27 579.787 156.732   4
   1   3 -27 495.334 155.716   4
   1   3 -26 7158.54 545.328   4
   1  -3 -26 5649.58 466.623   4
   1   3 -25 1191.90 245.292   4
   1  -3 -25 873.421 211.872   4
   1  -3 -24 874.492 257.317   6
   1   3 -24 892.237 237.289   4
   1  -3 -24 985.502 250.784   4
   1  -3 -23 1434.20 296.675   6
   1   3 -23 1229.41 345.409   4
   1  -3 -23 1016.84 248.659   4
   1  -3 -22 1383.29 282.080   6
   1   3 -22 1307.91 319.031   4
   1  -3 -22 2025.38 362.355   4
   1  -3 -21 265.266 220.170   6
   1  -3 -21 47.7659 187.461   4
   1   3 -21 361.613 263.697   4
   1  -3 -20 26287.6 1302.18   4
   1   3 -20 24820.3 1313.96   4
   1  -3 -20 24790.1 1279.25   6
   1  -3 -19 7996.93 671.774   4
   1  -3 -19 7192.01 639.998   6
   1   3 -19 8771.07 742.854   4
   1  -3 -18 57430.8 2121.67   6
   1  -3 -18 62610.1 2148.14   4
   1   3 -18 54813.0 3375.45   2
   1  -3 -18 63681.9 2333.79   5
   1  -3 -17 6022.76 551.108   6
   1  -3 -17 5727.72 594.205   5
   1  -3 -17 5955.84 552.572   4
   1   3 -17 6365.84 1048.05   2
   1  -3 -16 4219.96 461.848   6
   1  -3 -16 4566.72 450.075   4
   1   3 -16 3842.67 794.063   2
   1  -3 -16 4336.08 499.302   5
   1   3 -15 1173.77 421.026   2
   1   3 -14 33641.5 2103.33   2
   1   3 -13 893.215 374.218   2
   1   3 -12 134632. 4550.27   2
   1  -3 -12 135629. 4036.99   2
   1   3 -11 29444.8 1635.68   2
   1  -3 -11 27807.3 1379.46   2
   1   3 -10 6105.75 694.659   2
   1  -3 -10 7505.79 613.676   2
   1   3  -9 13293.3 940.387   2
   1  -3  -9 14292.5 802.885   2
   1   3  -8 12383.4 863.333   2
   1  -3  -8 13215.9 698.662   2
   1  -3  -7 177437. 4151.01   2
   1   3  -7 170906. 4575.29   2
   1  -3  -6 141740. 3334.77   1
   1   3  -6 137468. 3815.46   2
   1  -3  -6 143072. 3309.54   2
   1  -3  -5 7035.40 410.267   1
   1  -3  -5 7448.26 330.415   2
   1   3  -5 6803.28 554.294   2
   1   3  -4 262542. 6290.51   2
   1  -3  -4 273147. 5648.60   2
   1  -3  -4 258787. 6000.14   1
   1  -3  -3 7617.05 433.139   1
   1  -3  -2 415538. 8993.46   1
   1  -3  -1 15048.7 654.429   1
  -1   3   1 15819.8 544.436   2
   1   3   0 12887.2 494.053   1
  -1   3   0 11816.8 535.015   2
   1   3   1 24273.3 756.536   1
  -1   3  -1 26841.5 969.943   2
   1   3   2 483100. 10189.5   1
  -1   3  -2 493923. 10691.9   2
   1   3   3 274008. 5862.40   1
  -1   3  -3 284567. 6580.22   2
   1   3   4 134453. 2981.93   1
  -1   3  -4 138174. 3800.27   2
   1   3   5 8116.46 347.262   1
  -1   3  -5 9686.19 787.686   2
  -1  -3  -6 16010.7 918.462   2
   1   3   6 14971.8 551.442   1
  -1   3  -6 17013.7 1134.59   2
  -1  -3  -7 38621.7 1627.24   2
   1   3   7 38352.7 1125.93   1
  -1   3  -7 39945.6 1991.24   2
  -1  -3  -8 183286. 5013.06   2
   1   3   8 184321. 4234.62   1
  -1   3  -8 183539. 5626.50   2
  -1  -3  -9 70477.1 2629.41   2
  -1   3  -9 72073.2 3150.12   2
  -1   3 -10 98862.6 4021.96   2
  -1  -3 -10 96145.9 3370.14   2
  -1  -3 -11 64772.3 2704.57   2
  -1   3 -11 64654.1 3244.55   2
  -1   3 -12 7570.65 1064.02   2
  -1  -3 -12 7435.97 849.402   2
  -1   3 -13 3962.72 848.966   2
  -1  -3 -13 5178.18 785.625   2
  -1  -3 -14 9010.74 1055.70   2
  -1   3 -14 8075.80 1206.76   2
  -1  -3 -15 4613.71 384.470   6
  -1  -3 -15 4080.29 463.465   7
  -1   3 -15 5080.50 1026.47   2
  -1  -3 -16 35354.8 1345.72   4
  -1  -3 -16 34635.7 1418.92   5
  -1   3 -16 31930.2 1126.83   6
  -1  -3 -16 30146.2 1191.48   6
  -1   3 -16 32998.8 2767.20   2
  -1   3 -17 4192.15 365.603   6
  -1  -3 -17 3719.09 377.330   6
  -1  -3 -17 4250.86 447.518   4
  -1  -3 -17 3898.20 467.148   5
  -1   3 -17 3277.44 782.490   2
  -1  -3 -18 26956.6 1165.32   6
  -1   3 -18 27223.9 1081.25   6
  -1   3 -18 26491.0 2594.28   2
  -1  -3 -18 30275.3 1400.35   5
  -1  -3 -18 28976.9 1260.11   4
  -1  -3 -19 7202.63 673.456   5
  -1   3 -19 7924.76 542.988   6
  -1  -3 -19 6933.14 561.580   6
  -1  -3 -19 7851.92 627.189   4
  -1   3 -19 8565.31 1500.45   2
  -1  -3 -20 15289.2 911.684   4
  -1   3 -20 15061.6 796.359   6
  -1  -3 -20 14069.2 849.322   6
  -1  -3 -21 520.833 156.764   6
  -1   3 -21 360.798 135.682   6
  -1  -3 -21 415.542 190.378   4
  -1  -3 -22 249.576 209.248   6
  -1   3 -22 376.338 159.767   6
  -1  -3 -22 146.089 149.390   4
  -1   3 -22 436.827 233.106   4
  -1  -3 -23 1500.33 312.476   4
  -1   3 -23 1293.15 246.160   6
  -1  -3 -23 1184.05 267.883   6
  -1   3 -23 1454.30 289.965   4
  -1   3 -24 3533.04 415.957   4
  -1  -3 -24 3382.23 372.506   4
  -1  -3 -24 4701.56 473.235   6
  -1  -3 -25 125.705 135.483   6
  -1   3 -25 384.464 157.799   4
  -1   3 -26 4329.76 385.419   4
  -1  -3 -26 4507.93 405.398   6
  -1   3 -27 753.199 156.137   4
   1   4 -28 5497.39 366.073   4
   1  -4 -27 1491.56 202.154   4
   1   4 -27 1737.00 247.424   4
   1   4 -26 606.013 201.411   4
   1  -4 -26 227.260 126.800   4
   1  -4 -25 2740.89 334.319   4
   1   4 -25 3021.78 376.664   4
   1  -4 -24 957.582 251.465   4
   1  -4 -24 937.337 262.594   6
   1   4 -24 1111.86 305.614   4
   1   4 -23 6428.03 628.679   4
   1  -4 -23 6035.11 567.800   4
   1  -4 -23 5739.56 597.456   6
   1  -4 -22 12755.2 865.876   4
   1  -4 -22 11955.9 879.369   6
   1   4 -22 13767.8 931.832   4
   1  -4 -21 12823.8 891.592   4
   1  -4 -21 11324.6 872.956   6
   1   4 -21 12111.4 885.877   4
   1   4 -20 286.141 208.661   4
   1  -4 -20 2.49935 155.606   4
   1  -4 -20 339.771 227.273   6
   1  -4 -19 2076.22 342.757   4
   1   4 -19 2635.41 826.075   2
   1  -4 -19 1950.26 368.677   6
   1   4 -18-76.7480 277.814   2
   1  -4 -18-31.6520 172.438   6
   1  -4 -18 433.573 226.656   4
   1  -4 -18-77.9028 226.856   5
   1   4 -17 15340.0 1696.24   2
   1  -4 -17 16766.3 937.284   4
   1  -4 -17 15035.5 936.418   6
   1  -4 -17 16485.1 1040.14   5
   1  -4 -16 10726.8 756.110   6
   1  -4 -16 13837.9 892.663   5
   1   4 -16 11066.1 1342.96   2
   1  -4 -16 12564.0 768.067   4
   1   4 -15 82764.6 3832.15   2
   1   4 -14 24620.4 1783.41   2
   1   4 -13 30915.5 1965.07   2
   1   4 -12 41425.4 2180.99   2
   1   4 -11 1111.10 285.125   2
   1   4 -10 41930.1 1911.82   2
   1  -4 -10 43285.3 1605.22   2
   1   4  -9 208627. 5618.37   2
   1  -4  -9 212375. 5090.30   2
   1   4  -8 288579. 7063.66   2
   1  -4  -8 282030. 6433.56   2
   1   4  -7 42750.2 1694.19   2
   1  -4  -7 40107.3 1221.70   2
   1  -4  -6 60596.5 1609.76   1
   1  -4  -6 56059.8 1443.97   2
   1   4  -6 57249.5 2041.22   2
   1   4  -5 2479.41 350.982   2
   1  -4  -5 2692.65 253.081   1
   1   4  -4 186211. 4582.23   2
   1  -4  -4 179245. 4234.52   1
   1   4  -3 126004. 3244.66   2
   1  -4  -3 121770. 3029.27   1
  -1   4   2 126303. 2700.58   2
   1  -4  -2 117652. 3038.51   1
  -1   4   1 102933. 2438.75   2
   1  -4  -1 103375. 2632.76   1
  -1   4   0 55418.3 1561.92   2
  -1   4  -1 503948. 11051.2   2
  -1   4  -2 105646. 3037.42   2
  -1   4  -3 147.863 172.930   2
  -1   4  -4 35302.5 1675.40   2
  -1   4  -5 233089. 6343.93   2
  -1   4  -6 59846.1 2521.91   2
  -1   4  -7 92882.6 3507.26   2
  -1   4  -8 16507.3 1381.57   2
  -1   4  -9 13123.4 1309.32   2
  -1   4 -10 23696.2 1828.44   2
  -1   4 -11 42742.0 2657.73   2
  -1   4 -12 882.982 419.599   2
  -1   4 -13 37365.4 2627.59   2
  -1   4 -14 6744.08 1129.32   2
  -1   4 -15 1677.67 648.451   2
  -1  -4 -15 1797.77 241.862   6
  -1  -4 -15 2429.76 385.726   7
  -1  -4 -16 3086.66 342.071   6
  -1  -4 -16 3697.71 381.168   4
  -1   4 -16 2700.42 869.501   2
  -1  -4 -16 3908.49 437.407   5
  -1   4 -16 2646.76 270.197   6
  -1   4 -17 4350.98 988.540   2
  -1  -4 -17 5916.41 511.366   4
  -1  -4 -17 5461.56 548.520   5
  -1   4 -17 5203.79 401.742   6
  -1  -4 -17 4773.02 433.828   6
  -1  -4 -18 34.4995 112.903   4
  -1  -4 -18 191.838 123.646   6
  -1   4 -18 163.532 106.193   6
  -1  -4 -18 406.957 221.026   5
  -1   4 -18 239.985 450.933   2
  -1  -4 -19 17489.0 951.182   4
  -1  -4 -19 15219.1 1021.93   5
  -1  -4 -19 14606.8 869.089   6
  -1   4 -19 16688.1 814.349   6
  -1  -4 -20 4940.34 564.208   5
  -1   4 -20 5223.62 437.249   6
  -1  -4 -20 4792.08 486.154   6
  -1  -4 -20 5228.15 495.231   4
  -1  -4 -21 15403.0 932.770   6
  -1  -4 -21 17601.3 954.648   4
  -1   4 -22 4480.16 511.064   4
  -1  -4 -22 4493.51 475.770   4
  -1  -4 -22 4474.22 498.174   6
  -1   4 -23 5317.38 530.296   4
  -1  -4 -23 6463.01 572.269   6
  -1  -4 -23 5427.79 484.648   4
  -1  -4 -24 521.254 211.086   6
  -1   4 -24 464.395 172.910   4
  -1  -4 -25 1437.07 246.182   6
  -1   4 -25 1547.44 266.454   4
  -1   4 -26 61.4553 91.4026   4
  -1   4 -27 9529.79 497.334   4
   1   5 -27 4801.89 385.446   4
   1   5 -26-97.6841 119.693   4
   1  -5 -26-211.250 114.697   4
   1   5 -25 17414.9 922.514   4
   1  -5 -25 16592.8 857.199   4
   1   5 -24-18.5547 167.475   4
   1  -5 -24 343.580 192.451   4
   1   5 -23 4268.26 498.599   4
   1  -5 -23 4898.56 574.314   6
   1  -5 -23 4152.41 458.916   4
   1   5 -22-57.4822 240.663   4
   1  -5 -22-150.885 222.978   6
   1  -5 -22 10.8541 143.813   4
   1   5 -21 3845.65 510.851   4
   1  -5 -21 3315.92 463.270   6
   1  -5 -21 3821.15 478.795   4
   1   5 -20 2290.67 383.648   4
   1  -5 -20 2465.31 403.800   4
   1  -5 -20 2256.53 418.208   6
   1  -5 -19 23448.7 1343.15   5
   1  -5 -19 23202.6 1184.64   4
   1  -5 -19 20695.7 1187.11   6
   1  -5 -18 1240.77 282.325   4
   1  -5 -18 1893.99 398.171   5
   1   5 -18 1446.77 570.090   2
   1  -5 -18 1381.33 318.194   6
   1   5 -17 15021.3 1671.41   2
   1  -5 -17 14200.2 968.663   5
   1  -5 -17 15018.0 880.877   4
   1  -5 -17 13605.6 895.786   6
   1  -5 -16-82.2042 139.291   4
   1   5 -16 152.401 291.335   2
   1  -5 -16 156.317 194.775   5
   1  -5 -16-168.100 151.040   6
   1   5 -15 683.239 384.223   2
   1  -5 -15 1257.77 280.297   6
   1   5 -14 13444.8 1355.43   2
   1   5 -13 54191.9 2762.37   2
   1   5 -12 750.626 393.641   2
   1   5 -11 107572. 3706.25   2
   1   5 -10 23038.9 1381.60   2
   1   5  -9 7616.75 758.534   2
   1   5  -8 4520.95 548.966   2
   1   5  -7 161501. 4437.21   2
   1  -5  -6 83592.7 2151.90   1
   1   5  -6 84072.0 2707.98   2
   1  -5  -5 617020. 13204.1   1
   1   5  -5 623034. 13808.2   2
   1  -5  -4 18397.5 769.922   1
   1   5  -4 18103.3 964.093   2
   1  -5  -3 664946. 14136.1   1
   1   5  -3 656564. 14421.9   2
   1  -5  -2 111448. 2860.32   1
  -1   5   2 111893. 2520.17   2
  -1   5   1 311445. 6811.96   2
  -1   5   0 119229. 3124.88   2
  -1   5  -1 553337. 12398.7   2
  -1   5  -2 130289. 3881.41   2
  -1   5  -3 999999. 22204.9   2
  -1   5  -4 246507. 6846.10   2
  -1   5  -5 331147. 8782.25   2
  -1   5  -6 1204.70 449.337   2
  -1   5  -7 41397.7 2257.78   2
  -1   5  -8 39351.9 2282.65   2
  -1   5  -9 43374.5 2533.20   2
  -1   5 -10 30496.6 2155.96   2
  -1   5 -11 29532.3 2192.85   2
  -1   5 -12 9513.58 1279.30   2
  -1   5 -13 20236.4 1955.86   2
  -1   5 -14-223.467 396.382   2
  -1   5 -15 26775.3 2413.83   2
  -1  -5 -15 27525.2 1102.87   6
  -1  -5 -15 30924.6 1274.45   5
  -1  -5 -15 28623.3 1316.96   7
  -1  -5 -16 231.776 175.960   5
  -1   5 -16 674.808 563.116   2
  -1  -5 -16 436.658 147.749   6
  -1  -5 -17 38948.9 1463.07   6
  -1  -5 -17 42195.0 1668.42   5
  -1  -5 -18 977.301 218.002   4
  -1  -5 -18 605.437 158.340   6
  -1  -5 -18 1408.53 313.736   5
  -1   5 -18 696.119 397.083   2
  -1  -5 -19 10741.8 738.568   6
  -1  -5 -19 11899.1 869.925   5
  -1  -5 -19 10926.5 725.658   4
  -1  -5 -20 204.641 150.179   4
  -1  -5 -20 33.1446 160.586   6
  -1  -5 -20 9.01907 175.203   5
  -1  -5 -21 183.629 154.059   6
  -1  -5 -22 197.656 198.978   6
  -1   5 -22 63.6354 156.258   4
  -1  -5 -23 3960.77 464.875   6
  -1   5 -23 3832.26 427.255   4
  -1  -5 -24 1219.15 256.196   6
  -1   5 -24 806.328 216.907   4
  -1   5 -25 18310.9 894.308   4
  -1  -5 -25 18058.3 912.652   6
  -1   5 -26 66.2733 100.229   4
  -1   5 -27 2320.52 236.465   4
   1   6 -27 6303.63 428.803   4
   1  -6 -26 1309.66 191.809   4
   1   6 -26 1685.24 268.698   4
   1  -6 -25 1262.64 227.070   4
   1   6 -25 879.285 203.016   4
   1   6 -24 17502.3 976.147   4
   1  -6 -24 15723.7 857.176   4
   1  -6 -23 12408.2 892.845   6
   1   6 -23 11706.6 817.047   4
   1  -6 -23 10919.3 735.376   4
   1  -6 -22 7922.43 721.787   6
   1   6 -22 7414.47 659.508   4
   1  -6 -22 7753.37 633.083   4
   1  -6 -21 15326.3 1035.90   6
   1   6 -21 15606.3 997.139   4
   1  -6 -21 16235.5 953.345   4
   1  -6 -20 11487.1 884.962   6
   1  -6 -20 11857.9 798.856   4
   1  -6 -19 3991.90 467.150   4
   1  -6 -19 3139.06 471.211   6
   1  -6 -19 4019.34 543.024   5
   1  -6 -18 3830.33 446.564   4
   1  -6 -18 3382.90 459.734   6
   1  -6 -18 3289.59 484.328   5
   1   6 -18 2157.22 766.165   2
   1  -6 -17 10454.4 790.327   6
   1  -6 -17 10988.9 749.644   4
   1   6 -17 8722.67 1306.21   2
   1  -6 -17 11482.1 864.417   5
   1   6 -16 19271.9 1839.61   2
   1  -6 -16 22015.7 1063.99   4
   1  -6 -16 20449.2 1117.21   6
   1  -6 -16 21772.2 1184.73   5
   1   6 -15 46778.8 2777.47   2
   1  -6 -15 49304.0 1832.78   6
   1  -6 -15 53061.6 1917.84   5
   1   6 -14 26251.4 1938.42   2
   1   6 -13 67672.8 3189.87   2
   1   6 -12 1917.70 477.727   2
   1   6 -11 4046.47 638.624   2
   1   6 -10 20878.5 1332.12   2
   1   6  -9 147356. 4391.20   2
   1   6  -8 42199.4 1858.31   2
   1   6  -7 150325. 4124.92   2
   1  -6  -7 138752. 3207.41   1
   1  -6  -6 208231. 4769.26   1
   1   6  -6 212348. 5490.44   2
   1   6  -5 671.394 200.092   2
   1  -6  -5 824.671 160.330   1
   1   6  -4 2181.19 332.067   2
   1  -6  -4 2127.14 252.529   1
   1  -6  -3 68071.1 1962.75   1
   1   6  -3 66818.8 2171.59   2
   1  -6  -2 95297.4 2663.15   1
  -1   6   2 99865.8 2356.31   2
  -1   6   1 21780.2 919.109   2
  -1   6   0 81725.1 2579.89   2
  -1   6  -1 32183.5 1630.64   2
  -1   6  -2 9862.41 951.059   2
  -1   6  -3 20473.7 1507.23   2
  -1   6  -4 119931. 4371.50   2
  -1   6  -5 3735.40 672.407   2
  -1   6  -6 72958.7 3219.28   2
  -1   6  -7 26467.3 1839.61   2
  -1   6  -8 10467.3 1188.18   2
  -1   6  -9 1584.58 508.369   2
  -1   6 -10 590.078 385.076   2
  -1   6 -11 3612.71 859.282   2
  -1   6 -12 32449.4 2429.44   2
  -1   6 -13 25186.6 2203.26   2
  -1  -6 -14 57937.8 1754.79   6
  -1   6 -14 49591.0 3316.28   2
  -1  -6 -15 13429.7 734.040   6
  -1   6 -15 10706.5 1552.82   2
  -1  -6 -15 15772.6 875.145   5
  -1  -6 -15 13073.0 862.882   7
  -1   6 -16 738.670 424.123   2
  -1  -6 -16 599.352 229.684   5
  -1  -6 -16 888.979 212.443   6
  -1  -6 -17 5618.38 559.652   5
  -1   6 -17 3960.69 996.567   2
  -1  -6 -17 4701.21 451.521   6
  -1   6 -18 3962.91 1074.00   2
  -1  -6 -18 4228.69 501.206   5
  -1  -6 -18 3240.71 393.426   6
  -1  -6 -19 8553.77 668.142   6
  -1  -6 -19 10407.5 820.611   5
  -1  -6 -20 13496.7 871.593   6
  -1  -6 -20 13410.5 953.129   5
  -1  -6 -21 5770.48 588.252   5
  -1  -6 -21 6027.20 582.255   6
  -1  -6 -22 6664.99 603.684   6
  -1  -6 -23 5447.77 536.373   6
  -1   6 -23 4705.19 486.257   4
  -1   6 -24 1116.55 222.890   4
  -1  -6 -24 1523.65 266.625   6
  -1   6 -25-116.059 118.115   4
  -1  -6 -25 425.942 209.232   6
  -1   6 -26 4810.74 380.148   4
   1   7 -27 297.354 111.507   4
   1   7 -26 10620.5 623.647   4
   1   7 -25 4798.16 454.034   4
   1   7 -24 10723.9 736.127   4
   1  -7 -24 10455.1 653.437   4
   1  -7 -23 1308.32 258.714   4
   1  -7 -23 821.873 276.144   6
   1   7 -23 1487.68 320.011   4
   1  -7 -22 1676.88 303.865   4
   1  -7 -22 1490.70 347.590   6
   1   7 -22 1628.27 317.145   4
   1  -7 -21 157.540 155.990   4
   1  -7 -21 1.43967 281.169   6
   1   7 -21 0.61949 168.547   4
   1  -7 -20 24310.5 1181.88   4
   1  -7 -20 22436.1 1297.64   6
   1  -7 -20 24482.6 1403.10   5
   1  -7 -19 1415.80 340.692   6
   1  -7 -19 1236.55 284.350   4
   1  -7 -19 960.544 327.150   5
   1   7 -18 47591.9 3320.99   2
   1  -7 -18 44824.0 1948.52   5
   1  -7 -18 47094.1 1733.66   4
   1  -7 -18 45439.0 1880.79   6
   1   7 -17 6631.88 1156.42   2
   1  -7 -17 7712.73 706.398   5
   1  -7 -17 6727.29 564.692   4
   1  -7 -17 5736.02 592.234   6
   1   7 -16 65.4877 452.902   2
   1  -7 -16 935.102 245.938   4
   1  -7 -16 878.019 298.160   5
   1  -7 -16 847.700 254.396   6
   1   7 -15-290.251 395.279   2
   1  -7 -15-35.4613 127.656   4
   1  -7 -15 23.0470 163.532   6
   1  -7 -15 124.886 190.418   5
   1   7 -14 32422.0 2228.62   2
   1   7 -13 14707.9 1389.56   2
   1   7 -12 93147.9 3655.59   2
   1   7 -11 4150.08 629.439   2
   1   7 -10 120433. 3954.89   2
   1   7  -9-28.8373 268.513   2
   1   7  -8 3708.15 563.071   2
   1   7  -7 3763.78 513.937   2
   1   7  -6 135712. 3948.30   2
   1  -7  -6 132534. 3225.70   1
   1  -7  -5 166.466 84.7394   1
   1   7  -5 598.873 226.072   2
   1  -7  -4 109038. 2924.86   1
   1   7  -4 115869. 3305.49   2
   1  -7  -3 52368.8 1710.32   1
   1   7  -3 56975.2 1992.88   2
   1  -7  -2 19286.3 907.340   1
  -1   7   2 20636.3 794.580   2
   1   7  -2 19170.4 993.430   2
  -1   7   1 14460.9 847.668   2
  -1   7   0 14962.0 1052.73   2
  -1   7  -1 58664.5 2672.68   2
  -1   7  -2 374819. 10018.6   2
  -1   7  -3 881.108 454.613   2
  -1   7  -4 99587.3 3852.03   2
  -1   7  -5 6060.66 844.423   2
  -1   7  -6 18975.9 1520.06   2
  -1   7  -7 5400.31 836.413   2
  -1   7  -8 10825.0 1150.16   2
  -1   7  -9 5947.22 897.445   2
  -1   7 -10 29656.8 2176.21   2
  -1   7 -11 1396.62 469.381   2
  -1   7 -12 50089.0 3131.89   2
  -1   7 -13 2415.10 780.734   2
  -1  -7 -14 528.095 134.475   6
  -1  -7 -14 730.597 204.963   5
  -1   7 -14 1135.30 629.127   2
  -1  -7 -15 109.249 124.694   5
  -1  -7 -15 238.933 120.084   6
  -1  -7 -16 24011.2 1165.35   5
  -1   7 -16 19310.3 2194.25   2
  -1  -7 -16 21107.5 1008.62   6
  -1  -7 -17 4014.90 478.409   5
  -1  -7 -17 4230.87 446.730   6
  -1  -7 -18 41081.4 1701.77   5
  -1  -7 -18 37504.3 1537.63   6
  -1  -7 -19 701.328 244.625   6
  -1  -7 -19 792.270 275.219   5
  -1  -7 -20 300.940 150.516   6
  -1  -7 -20 665.185 234.842   5
  -1  -7 -21 236.063 196.013   6
  -1  -7 -21 516.528 206.629   5
  -1  -7 -22 5222.75 535.276   6
  -1   7 -23 191.832 192.379   4
  -1  -7 -23 296.210 190.617   6
  -1   7 -24 10202.9 668.323   4
  -1  -7 -24 9804.20 692.660   6
  -1  -7 -25 1256.05 236.594   6
  -1   7 -25 1192.16 216.010   4
  -1   7 -26 5835.66 408.700   4
   1   8 -27 161.501 75.9585   4
   1   8 -26 82.6391 114.657   4
   1   8 -25 186.701 127.318   4
   1   8 -24 9342.31 659.979   4
   1   8 -23 4426.02 475.781   4
   1  -8 -23 4447.61 420.347   4
   1  -8 -22 14256.6 993.968   6
   1   8 -22 15382.9 942.271   4
   1  -8 -22 14986.9 841.094   4
   1   8 -21 2855.85 443.419   4
   1  -8 -21 2555.17 434.319   6
   1  -8 -21 2576.71 346.636   4
   1  -8 -20 39111.1 1795.39   6
   1  -8 -20 41242.8 1601.19   4
   1  -8 -20 42716.0 1931.42   5
   1  -8 -19 1575.63 411.373   5
   1  -8 -19 1342.17 248.142   4
   1  -8 -19 1240.79 304.957   6
   1  -8 -18 334.830 181.844   4
   1  -8 -18 63.8420 242.462   6
   1   8 -18 169.113 281.526   2
   1  -8 -18 468.562 214.793   5
   1  -8 -17 30805.8 1516.37   5
   1  -8 -17 29392.7 1269.80   4
   1   8 -17 28850.6 2436.67   2
   1  -8 -17 29537.2 1436.57   6
   1  -8 -16 43821.5 1795.05   5
   1  -8 -16 42124.4 1570.51   4
   1   8 -16 38011.5 2660.14   2
   1  -8 -16 41596.3 1707.57   6
   1  -8 -15 15486.1 960.107   5
   1  -8 -15 14835.4 825.192   4
   1   8 -15 14743.3 1529.50   2
   1  -8 -15 15733.7 931.319   6
   1  -8 -14 69333.2 2295.88   6
   1   8 -14 72378.0 3537.08   2
   1  -8 -14 73707.1 2377.36   5
   1   8 -13 4940.73 846.828   2
   1   8 -12 10938.3 1128.87   2
   1   8 -11 711.522 255.392   2
   1   8 -10 94770.3 3423.04   2
   1   8  -9 62943.7 2559.27   2
   1   8  -8 78877.4 2854.34   2
   1   8  -7 93832.5 3132.19   2
   1   8  -6 14604.8 1006.28   2
   1  -8  -6 12885.6 611.125   1
   1   8  -5 1317.57 308.649   2
   1  -8  -5 660.373 165.305   1
   1   8  -4 3242.95 437.945   2
   1  -8  -4 2825.00 320.570   1
   1   8  -3 15233.0 945.213   2
  -1   8   3 14084.4 518.113   2
   1  -8  -3 13754.2 773.281   1
   1   8  -2 69591.7 2345.45   2
  -1   8   2 76693.2 2151.84   2
   1  -8  -2 72286.8 2255.46   1
  -1   8   1 12337.3 847.288   2
   1   8  -1 11507.8 744.787   2
  -1   8   0 219889. 6191.30   2
  -1   8  -1 5143.81 810.705   2
  -1   8  -2 2745.15 572.251   2
  -1   8  -3 900.328 352.820   2
  -1   8  -4 27085.0 1807.48   2
  -1   8  -5 7406.35 958.869   2
  -1   8  -6 39571.4 2320.82   2
  -1   8  -7 635.529 373.249   2
  -1   8  -8 101257. 4138.75   2
  -1   8  -9 7664.18 1004.38   2
  -1   8 -10 12499.0 1399.36   2
  -1   8 -11 15755.5 1653.39   2
  -1   8 -12 12194.3 1507.23   2
  -1   8 -13 44557.5 3092.84   2
  -1  -8 -14 27981.9 1202.80   5
  -1  -8 -14 26592.4 1084.15   6
  -1  -8 -15 16165.1 912.598   5
  -1   8 -15 13434.5 1734.18   2
  -1  -8 -15 14990.9 804.150   6
  -1  -8 -16 9711.64 723.479   5
  -1  -8 -16 9489.17 664.278   6
  -1  -8 -17 1529.97 308.294   5
  -1  -8 -17 1925.54 311.419   6
  -1  -8 -18 10066.0 731.284   6
  -1  -8 -18 10707.1 810.303   5
  -1  -8 -19 2298.01 355.568   6
  -1  -8 -19 1865.59 380.197   5
  -1  -8 -20 6407.73 607.317   6
  -1  -8 -20 5740.21 603.303   5
  -1  -8 -21 10452.3 768.411   6
  -1  -8 -21 11242.1 851.122   5
  -1  -8 -22 8911.15 709.059   6
  -1   8 -23 229.545 144.232   4
  -1  -8 -23 314.658 183.277   6
  -1   8 -24 3027.54 352.439   4
  -1  -8 -24 3093.30 387.937   6
  -1   8 -25 61.2607 102.001   4
  -1   8 -26 2897.34 279.367   4
   1   9 -26 551.092 162.252   4
   1   9 -25 7628.29 538.836   4
   1   9 -24 299.098 202.863   4
   1   9 -23-87.2540 147.086   4
   1   9 -22 177.679 182.307   4
   1  -9 -22 99.4525 242.282   6
   1   9 -21 15086.9 943.487   4
   1  -9 -21 15839.4 859.677   4
   1  -9 -21 14582.2 1040.75   6
   1  -9 -20 10888.7 907.874   6
   1  -9 -20 11757.3 954.123   5
   1  -9 -20 11254.8 729.529   4
   1  -9 -19 51297.1 2098.34   6
   1  -9 -19 51613.5 2158.77   5
   1  -9 -19 52050.1 1834.96   4
   1  -9 -18 7369.13 712.548   6
   1  -9 -18 7368.68 589.962   4
   1  -9 -18 7067.85 729.125   5
   1  -9 -17 9021.31 761.569   6
   1   9 -17 8144.59 1283.48   2
   1  -9 -17 8171.52 752.636   5
   1  -9 -17 8761.11 636.570   4
   1  -9 -16 238.246 120.451   4
   1  -9 -16 350.748 187.549   6
   1  -9 -16 278.265 171.341   5
   1  -9 -15 10251.2 753.438   6
   1  -9 -15 11650.6 824.020   5
   1  -9 -15 9117.43 630.217   4
   1   9 -15 9165.36 1216.33   2
   1   9 -14 3799.16 770.920   2
   1  -9 -14 3773.22 426.275   6
   1  -9 -14 4322.05 484.522   5
   1  -9 -13 39223.9 1569.43   5
   1   9 -13 41568.4 2515.55   2
   1   9 -12 42096.3 2347.02   2
   1   9 -11 112591. 4052.29   2
   1   9 -10 12476.1 1091.23   2
   1   9  -9 826.775 313.362   2
   1   9  -8 72402.1 2765.43   2
   1   9  -7 158125. 4625.02   2
   1   9  -6 2784.83 442.036   2
   1  -9  -5 110802. 3002.70   1
   1   9  -5 115797. 3565.02   2
   1  -9  -4 43068.6 1562.84   1
   1   9  -4 43895.2 1849.41   2
   1  -9  -3 75860.1 2323.69   1
  -1   9   3 70918.4 1880.48   2
   1   9  -3 74516.6 2499.93   2
   1  -9  -2 21938.8 1095.12   1
   1   9  -2 21368.7 1153.27   2
  -1   9   2 22903.4 1049.26   2
   1   9  -1 10233.9 723.158   2
  -1   9   1 7509.26 727.996   2
  -1   9   0 4887.36 679.018   2
  -1   9  -1 139906. 4620.82   2
  -1   9  -2 130948. 4454.50   2
  -1   9  -3 24458.7 1702.98   2
  -1   9  -4 20349.7 1552.91   2
  -1   9  -5 5911.75 875.975   2
  -1   9  -6 55748.1 2853.63   2
  -1   9  -7 3009.67 697.030   2
  -1   9  -8 36958.9 2360.80   2
  -1   9  -9 113859. 4576.42   2
  -1   9 -10 6844.38 1069.56   2
  -1   9 -11 109917. 4858.85   2
  -1   9 -12 7493.83 1197.43   2
  -1  -9 -13 229.785 138.003   3
  -1  -9 -13 598.431 176.414   5
  -1   9 -13 317.603 379.062   2
  -1  -9 -13 164.725 80.0697   6
  -1  -9 -14 1367.40 271.746   5
  -1   9 -14 1161.41 579.149   2
  -1  -9 -14 1127.92 220.427   6
  -1  -9 -15 11032.9 691.648   6
  -1  -9 -15 10778.3 751.389   5
  -1  -9 -16 277.229 208.723   5
  -1   9 -16 85.4703 310.071   2
  -1  -9 -16 509.930 223.196   6
  -1  -9 -17 17912.0 1049.08   5
  -1  -9 -17 17273.8 962.642   6
  -1  -9 -18 12057.0 871.955   5
  -1  -9 -18 11517.1 804.752   6
  -1  -9 -19 61247.3 2283.02   5
  -1  -9 -19 60983.5 2168.17   6
  -1  -9 -20 6434.77 641.075   5
  -1  -9 -20 5799.35 572.765   6
  -1  -9 -21 6019.39 619.431   5
  -1  -9 -21 4925.20 521.525   6
  -1  -9 -22 231.548 185.473   6
  -1  -9 -23 4752.09 492.459   6
  -1   9 -23 5797.72 505.608   4
  -1  -9 -24 2042.53 319.495   6
  -1   9 -24 1867.10 280.273   4
  -1   9 -25 5828.76 440.043   4
  -1   9 -26 2336.64 239.077   4
   1  10 -26 419.115 128.296   4
   1  10 -25 577.118 182.386   4
   1  10 -24-136.794 168.030   4
   1  10 -23 11610.3 729.947   4
   1  10 -22 856.790 242.471   4
   1  10 -21 19473.6 1061.91   4
   1 -10 -21 18885.2 1157.90   6
   1 -10 -21 18451.2 1179.75   5
   1 -10 -20 3069.59 552.014   5
   1 -10 -20 2440.95 451.298   6
   1 -10 -19 473.714 290.116   5
   1 -10 -19 370.487 239.815   6
   1 -10 -18 394.817 274.350   5
   1 -10 -18 1.42101 213.846   6
   1 -10 -17 21425.0 1261.92   5
   1  10 -17 21130.3 2119.40   2
   1 -10 -17 20939.6 1212.18   6
   1 -10 -16 2419.68 371.831   6
   1 -10 -16 2297.44 391.261   5
   1  10 -16 2936.67 781.962   2
   1 -10 -15 42709.3 1784.42   5
   1  10 -15 38715.2 2627.21   2
   1 -10 -15 43751.0 1734.08   6
   1 -10 -14 7050.56 630.249   5
   1 -10 -14 8139.56 644.821   6
   1  10 -14 7597.41 1121.11   2
   1 -10 -13 14250.3 836.248   6
   1 -10 -13 13896.5 873.419   5
   1 -10 -13 13493.4 873.393   3
   1  10 -13 14312.9 1479.20   2
   1  10 -12 319.209 286.976   2
   1  10 -11 2788.18 556.150   2
   1  10 -10 396.770 277.034   2
   1  10  -9 141444. 4567.20   2
   1  10  -8 9451.91 888.386   2
   1  10  -7 97999.4 3359.63   2
   1  10  -6 208.150 181.006   2
   1  10  -5 18036.9 1175.97   2
   1 -10  -4 17070.1 927.491   1
   1  10  -4 16272.7 1087.08   2
   1 -10  -3 67078.5 2289.06   1
   1  10  -3 71611.7 2531.61   2
   1 -10  -2 266.209 224.287   1
  -1  10   2 239.866 111.348   2
   1  10  -2 216.814 161.724   2
  -1  10   1 23703.6 1412.93   2
   1  10  -1 31317.4 1410.72   2
   1  10   0 27981.4 1278.79   2
  -1  10   0 21741.7 1478.06   2
   1  10   1 65162.1 2139.81   2
  -1  10  -1 52877.3 2529.18   2
  -1  10  -2 8310.96 921.351   2
  -1  10  -3 2003.77 500.209   2
  -1  10  -4 2330.51 571.436   2
  -1  10  -5 16426.1 1454.00   2
  -1  10  -6 425.860 363.524   2
  -1  10  -7 51443.1 2780.17   2
  -1  10  -8 2800.92 643.476   2
  -1  10  -9 529.080 310.885   2
  -1  10 -10 1598.66 571.617   2
  -1  10 -11 8050.85 1234.57   2
  -1 -10 -12 4483.36 428.099   5
  -1 -10 -12 4663.02 481.154   3
  -1  10 -12 4717.30 983.378   2
  -1 -10 -13 41843.1 1669.77   3
  -1 -10 -13 42031.9 1553.97   5
  -1 -10 -13 41649.4 1446.75   6
  -1  10 -13 38085.6 2940.42   2
  -1 -10 -14 855.348 240.061   5
  -1 -10 -14 904.198 213.540   6
  -1 -10 -15 10316.1 744.390   5
  -1 -10 -15 10195.6 684.352   6
  -1  10 -15 9321.54 1482.02   2
  -1 -10 -16 550.191 200.506   5
  -1 -10 -16 345.804 131.046   6
  -1  10 -16 842.176 523.791   2
  -1 -10 -17 476.815 229.885   5
  -1 -10 -17 60.2217 154.294   6
  -1 -10 -18 6548.27 657.002   5
  -1 -10 -18 6108.88 575.374   6
  -1 -10 -19 726.789 240.935   5
  -1 -10 -19 647.001 215.078   6
  -1 -10 -20 6408.80 636.555   5
  -1 -10 -20 5848.65 581.591   6
  -1 -10 -21 11905.2 877.280   5
  -1 -10 -21 11783.7 816.634   6
  -1 -10 -22 783.727 235.285   5
  -1 -10 -22 1132.33 278.304   6
  -1 -10 -23 6139.69 541.289   6
  -1  10 -23 5751.37 488.965   4
  -1  10 -24 457.017 154.994   4
  -1  10 -25 141.034 84.4803   4
  -1  10 -26 116.825 62.7508   4
   1  11 -26 1337.62 186.722   4
   1  11 -25 4559.29 368.319   4
   1  11 -24 1442.88 233.246   4
   1  11 -23-85.1090 143.897   4
   1  11 -22 7835.18 603.164   4
   1 -11 -21 6355.37 674.900   5
   1  11 -21 6150.56 551.879   4
   1 -11 -20 6703.66 732.898   5
   1 -11 -20 6305.34 656.724   6
   1 -11 -19 21293.2 1247.96   6
   1 -11 -19 21394.8 1303.61   5
   1 -11 -18 2377.40 428.424   5
   1 -11 -18 2733.41 436.765   6
   1 -11 -17 2114.84 406.464   5
   1 -11 -17 2360.15 412.722   6
   1  11 -16 4361.65 924.283   2
   1 -11 -16 3911.10 500.555   6
   1 -11 -16 3710.01 511.675   5
   1 -11 -15 22095.9 1181.42   6
   1  11 -15 20090.2 1875.40   2
   1 -11 -15 23136.6 1240.74   5
   1 -11 -14 20463.1 1078.51   6
   1 -11 -14 18839.9 1094.23   5
   1  11 -14 18365.5 1746.54   2
   1 -11 -13 10544.9 729.281   6
   1 -11 -13 10876.1 777.205   5
   1  11 -13 10982.1 1303.57   2
   1 -11 -13 10674.9 782.207   3
   1 -11 -12 51289.8 1809.26   6
   1 -11 -12 50660.7 1865.91   3
   1  11 -12 52490.4 2834.32   2
   1 -11 -12 51019.7 1863.00   5
   1  11 -11 23293.8 1669.08   2
   1  11 -10 2746.54 513.103   2
   1  11  -9 24300.6 1590.21   2
   1  11  -8 196.827 200.931   2
   1  11  -7 86775.3 3157.94   2
   1  11  -6 3843.62 555.765   2
   1  11  -5 162390. 4722.96   2
   1 -11  -4 108287. 3176.07   1
   1  11  -4 106542. 3475.41   2
   1 -11  -3 81899.2 2667.93   1
   1  11  -3 78481.0 2809.84   2
   1 -11  -2 63714.1 2343.08   1
   1  11  -2 67256.5 2452.49   2
  -1  11   1 8816.72 839.833   2
   1  11  -1 9956.61 785.465   2
   1  11   0 60247.1 2129.16   2
  -1  11   0 44169.6 2256.25   2
   1  11   1 65938.7 2209.26   2
  -1  11  -1 51137.0 2490.80   2
   1  11   2 21800.0 1118.32   2
  -1  11  -2 19370.1 1457.98   2
  -1  11  -3 17587.3 1372.27   2
  -1  11  -4 151945. 5149.49   2
  -1  11  -5 5171.26 803.742   2
  -1  11  -6 703.928 316.379   2
  -1  11  -7 5824.22 925.238   2
  -1  11  -8 33386.2 2242.51   2
  -1  11  -9 10207.3 1272.05   2
  -1  11 -10 16894.2 1692.78   2
  -1 -11 -11 6168.46 486.926   5
  -1  11 -11 3697.31 851.628   2
  -1 -11 -12 2775.69 394.198   3
  -1 -11 -12 3112.92 360.347   5
  -1 -11 -12 2596.23 302.760   6
  -1  11 -12 2330.18 695.844   2
  -1 -11 -13 502.984 209.093   3
  -1 -11 -13 208.080 120.813   6
  -1 -11 -13-255.850 184.007   5
  -1  11 -13 271.530 294.691   2
  -1 -11 -14 310.990 133.150   6
  -1 -11 -14 203.897 155.407   5
  -1  11 -14 359.599 429.141   2
  -1 -11 -15 15685.8 870.448   6
  -1 -11 -15 15583.0 946.795   5
  -1 -11 -16 41406.1 1721.31   5
  -1 -11 -16 41866.8 1620.48   6
  -1 -11 -17 6680.06 636.583   5
  -1 -11 -17 6793.90 603.946   6
  -1 -11 -18 13467.4 937.275   5
  -1 -11 -18 14847.9 905.504   6
  -1 -11 -19 25464.6 1345.84   5
  -1 -11 -19 26050.9 1264.89   6
  -1 -11 -20 5129.01 580.466   5
  -1 -11 -20 4792.24 524.345   6
  -1 -11 -21 1290.84 316.545   5
  -1 -11 -21 1405.05 298.007   6
  -1 -11 -22 1774.73 329.840   5
  -1 -11 -22 2677.08 382.608   6
  -1  11 -23 2084.36 299.864   4
  -1 -11 -23 1760.18 311.577   6
  -1  11 -24 7946.64 515.103   4
  -1  11 -25 6557.07 423.831   4
   1  12 -25 125.194 82.2576   4
   1  12 -24 9080.51 561.198   4
   1  12 -23 284.635 116.722   4
   1  12 -22 13919.4 795.086   4
   1  12 -21 2403.91 346.042   4
   1 -12 -21 2015.83 377.074   5
   1 -12 -20 5241.02 634.731   5
   1 -12 -19-122.982 221.981   6
   1 -12 -19-39.4373 231.771   5
   1 -12 -18 2035.81 403.404   6
   1 -12 -18 2638.88 487.029   5
   1 -12 -17 24493.5 1290.65   6
   1 -12 -17 22552.3 1328.22   5
   1 -12 -16 37267.4 1638.53   6
   1 -12 -16 37133.9 1725.97   5
   1 -12 -15 13131.0 883.578   6
   1  12 -15 10973.0 1341.61   2
   1 -12 -15 13559.1 956.530   5
   1 -12 -14 29779.5 1357.22   6
   1  12 -14 27484.2 2205.84   2
   1 -12 -14 28493.3 1400.01   5
   1 -12 -13 152.265 188.703   3
   1 -12 -13 593.260 188.420   6
   1  12 -13 327.188 241.436   2
   1 -12 -13 245.645 156.021   5
   1 -12 -12 1579.66 324.590   3
   1 -12 -12 1560.59 266.670   6
   1 -12 -12 1468.94 292.385   5
   1  12 -12 2222.27 610.242   2
   1 -12 -11 455.140 156.975   5
   1  12 -11 658.627 287.184   2
   1 -12 -11 839.773 218.841   3
   1  12 -10 5272.55 770.962   2
   1  12  -9 61766.1 2748.52   2
   1  12  -8 78587.5 3081.42   2
   1  12  -7 10125.1 934.876   2
   1  12  -6 25722.8 1519.16   2
   1  12  -5 14685.2 1076.92   2
   1  12  -4 22732.2 1334.71   2
   1 -12  -3 13630.4 947.708   1
   1  12  -3 13254.8 1010.96   2
   1 -12  -2 92597.2 3153.23   1
   1  12  -2 99336.3 3231.46   2
   1  12  -1 781.749 260.048   2
  -1  12   0 108200. 3980.98   2
   1  12   0 134150. 3742.77   2
  -1  12  -1 1244.32 410.596   2
   1  12   1 1674.30 335.448   2
   1  12   2 12764.7 865.356   2
  -1  12  -2 10161.5 1051.85   2
  -1  12  -3 23928.3 1722.24   2
   1  12   3 28772.0 1337.84   2
  -1  12  -4 19670.8 1555.88   2
  -1  12  -5 3736.94 679.384   2
  -1  12  -6 94340.4 3984.98   2
  -1  12  -7 11092.4 1256.44   2
  -1  12  -8 28392.1 2091.90   2
  -1  12  -9 4577.99 842.079   2
  -1 -12 -10 6505.33 542.291   3
  -1 -12 -10 6988.40 516.775   5
  -1  12 -11-251.733 237.609   2
  -1 -12 -11 48.9033 138.363   3
  -1 -12 -11 118.857 125.896   5
  -1 -12 -11-145.033 119.494   6
  -1 -12 -12 13155.1 802.176   5
  -1 -12 -12 13028.7 845.101   3
  -1 -12 -12 14675.7 765.393   6
  -1  12 -12 11897.6 1600.95   2
  -1  12 -13 897.719 531.480   2
  -1 -12 -13 265.414 156.385   3
  -1 -12 -13 514.579 170.653   6
  -1 -12 -13 429.516 224.218   5
  -1 -12 -14 39645.5 1683.21   3
  -1 -12 -14 39861.6 1496.00   6
  -1 -12 -14 40640.5 1628.92   5
  -1 -12 -15 2146.52 327.195   6
  -1 -12 -15 1691.15 342.019   5
  -1  12 -15 1791.81 693.230   2
  -1 -12 -16 14157.3 944.601   5
  -1 -12 -16 13390.2 838.908   6
  -1 -12 -17 604.815 210.835   6
  -1 -12 -17 427.596 189.892   5
  -1 -12 -18 8546.19 749.087   5
  -1 -12 -18 9340.30 707.240   6
  -1 -12 -19 2940.30 416.342   6
  -1 -12 -19 2875.91 465.506   5
  -1 -12 -20 19215.0 1127.39   5
  -1 -12 -20 17151.7 998.568   6
  -1 -12 -21 548.591 236.652   5
  -1 -12 -21 59.1804 162.925   6
  -1 -12 -22 2645.41 406.578   5
  -1 -12 -22 2567.10 349.088   6
  -1  12 -23-35.1991 131.668   4
  -1  12 -24 3964.92 338.818   4
  -1  12 -25 371.151 105.026   4
   1  13 -25 301.672 90.2688   4
   1  13 -24 4567.70 354.411   4
   1  13 -23 2451.76 295.704   4
   1  13 -22 145.970 106.690   4
   1  13 -21 1544.50 271.766   4
   1 -13 -21 1020.89 308.679   5
   1 -13 -20 7716.89 750.441   5
   1 -13 -19 1456.89 382.170   5
   1 -13 -18 10365.7 890.867   5
   1 -13 -17 3068.49 503.766   5
   1 -13 -17 2475.73 409.900   6
   1 -13 -16 1035.40 291.625   5
   1 -13 -16 1202.92 323.088   6
   1 -13 -15 487.552 232.456   5
   1 -13 -15 328.289 208.159   6
   1 -13 -14 24420.1 1209.79   6
   1 -13 -14 23940.2 1265.74   5
   1  13 -13 1637.01 564.835   2
   1 -13 -13 1270.36 282.443   6
   1 -13 -13 995.160 312.615   3
   1 -13 -13 1246.90 303.213   5
   1 -13 -12 34551.3 1433.89   6
   1 -13 -12 36267.9 1559.32   3
   1 -13 -12 35868.5 1543.51   5
   1  13 -12 36159.3 2442.34   2
   1 -13 -11 6523.10 586.770   3
   1 -13 -11 5310.40 494.403   6
   1 -13 -11 6085.81 567.349   5
   1  13 -11 5513.67 841.417   2
   1 -13 -10 35956.3 1450.58   3
   1 -13 -10 33177.2 1410.40   5
   1  13 -10 32787.9 2046.47   2
   1  13  -9 15005.7 1284.13   2
   1  13  -8 1607.44 454.125   2
   1  13  -7 782.521 296.222   2
   1  13  -6 83372.4 3143.96   2
   1  13  -5 73520.9 2826.51   2
   1  13  -4 110932. 3623.16   2
   1  13  -3 19617.8 1246.07   2
   1  13  -2 10683.7 877.352   2
   1 -13  -2 8556.05 849.817   1
   1  13  -1 23648.7 1320.61   2
   1 -13  -1 20053.6 1343.35   1
   1  13   0 14095.5 1000.65   2
   1  13   1 16110.3 1043.83   2
  -1  13  -1 13127.1 1188.37   2
  -1  13  -2 50647.0 2535.72   2
  -1  13  -3 32345.1 2009.37   2
  -1  13  -4 16763.0 1462.37   2
  -1  13  -5 17398.1 1542.62   2
  -1  13  -6 352.240 314.339   2
  -1  13  -7 11987.0 1302.99   2
  -1  13  -8 2234.91 671.459   2
  -1 -13  -9 57914.6 1977.27   3
  -1  13  -9 53619.6 3198.26   2
  -1 -13 -10 2142.73 331.040   3
  -1  13 -10 1558.14 645.834   2
  -1 -13 -10 1524.95 257.007   5
  -1  13 -11 53371.9 3448.80   2
  -1 -13 -11 59030.1 2064.19   3
  -1 -13 -11 58459.1 1957.62   5
  -1 -13 -11 60546.3 1850.01   6
  -1  13 -12 182.185 347.757   2
  -1 -13 -12 580.739 212.342   3
  -1 -13 -12 950.852 214.228   6
  -1 -13 -12 466.211 183.803   5
  -1 -13 -13 6498.57 630.483   3
  -1 -13 -13 6524.49 523.669   6
  -1 -13 -13 6741.25 592.675   5
  -1  13 -13 5078.98 1128.84   2
  -1 -13 -14 1716.24 376.751   3
  -1 -13 -14 2316.31 336.723   6
  -1 -13 -14 1528.76 325.529   5
  -1  13 -14 1232.03 557.188   2
  -1 -13 -15 214.718 185.828   5
  -1 -13 -15 572.606 231.676   6
  -1 -13 -16 27465.6 1254.13   6
  -1 -13 -16 28437.3 1397.58   5
  -1 -13 -17 42316.7 1658.35   6
  -1 -13 -17 39647.7 1737.99   5
  -1 -13 -18 7120.79 615.390   6
  -1 -13 -18 8394.68 747.322   5
  -1 -13 -19 1076.65 263.370   5
  -1 -13 -19 1553.81 325.917   6
  -1 -13 -20 4098.33 523.994   5
  -1 -13 -20 3267.71 421.305   6
  -1 -13 -21 2437.08 392.504   5
  -1 -13 -21 2265.78 346.214   6
  -1 -13 -22 3245.77 416.618   5
  -1  13 -23 1625.96 244.974   4
  -1  13 -24 6066.39 396.003   4
   1  14 -24 68.5752 65.7099   4
   1  14 -23 9893.10 564.197   4
   1  14 -22 4833.26 413.768   4
   1  14 -21 4892.54 445.014   4
   1 -14 -20 3036.39 491.792   5
   1 -14 -19 45.4085 234.443   5
   1 -14 -18 164.267 290.709   5
   1 -14 -17 1870.42 417.091   5
   1 -14 -16 9568.54 854.206   5
   1 -14 -15 13279.4 969.907   5
   1 -14 -14 49524.2 1890.20   6
   1  14 -14 43673.6 2870.08   2
   1 -14 -14 48565.7 1996.22   5
   1 -14 -14 49656.5 2001.76   3
   1 -14 -13 14440.8 895.170   6
   1  14 -13 13293.5 1530.01   2
   1 -14 -13 13060.0 923.482   5
   1 -14 -13 14246.7 971.463   3
   1 -14 -12 11676.2 779.636   6
   1 -14 -12 11712.2 837.842   3
   1  14 -12 10948.5 1363.65   2
   1 -14 -12 11336.9 817.414   5
   1  14 -11-6.44257 265.308   2
   1 -14 -11 493.322 239.789   3
   1 -14 -11 426.458 210.349   5
   1 -14 -10 55538.5 1939.11   3
   1  14 -10 50802.0 2726.94   2
   1 -14 -10 49825.3 1882.09   5
   1 -14  -9 52657.6 1860.89   3
   1  14  -9 49982.2 2560.57   2
   1 -14  -9 49376.6 1806.48   5
   1 -14  -8 19981.1 993.228   3
   1  14  -8 16793.2 1368.15   2
   1  14  -7 85330.7 3358.21   2
   1  14  -6 2098.36 469.966   2
   1  14  -5 19447.5 1340.98   2
   1  14  -4 9576.56 902.776   2
   1  14  -3 28944.2 1570.43   2
   1  14  -2 52366.6 2190.64   2
   1  14  -1 131211. 4023.25   2
   1 -14  -1 132752. 4355.69   1
   1  14   0 11927.6 924.318   2
  -1  14  -2 896.392 371.170   2
  -1  14  -3 33.8463 167.074   2
  -1  14  -4 6562.58 942.161   2
  -1  14  -5 37419.2 2318.33   2
  -1  14  -6 1918.83 551.309   2
  -1  14  -7 29936.9 2204.04   2
  -1 -14  -8 6533.05 488.055   5
  -1 -14  -8 7074.31 578.439   3
  -1  14  -8 5526.23 954.739   2
  -1 -14  -9 28841.2 1277.96   3
  -1 -14  -9 29167.3 1177.67   5
  -1 -14 -10 741.684 232.648   3
  -1 -14 -10 410.198 156.040   5
  -1  14 -10 300.876 241.054   2
  -1 -14 -11 9968.33 691.146   5
  -1 -14 -11 9499.50 719.358   3
  -1  14 -11 9416.14 1382.80   2
  -1 -14 -12 562.411 243.868   3
  -1 -14 -12 474.005 193.868   5
  -1  14 -12 546.210 502.137   2
  -1 -14 -13 40062.8 1645.19   5
  -1 -14 -13 42143.1 1760.91   3
  -1  14 -13 36508.6 2992.29   2
  -1 -14 -13 42323.1 1534.82   6
  -1 -14 -14-4.13131 217.379   3
  -1 -14 -14 529.192 240.265   5
  -1 -14 -14-25.0649 143.586   6
  -1 -14 -15 33609.9 1397.05   6
  -1 -14 -15 33161.1 1536.09   5
  -1 -14 -16 287.167 232.296   5
  -1 -14 -16-96.4109 127.981   6
  -1 -14 -17 655.938 257.280   5
  -1 -14 -17 907.805 223.081   6
  -1 -14 -18 6131.48 630.218   5
  -1 -14 -18 6722.47 586.259   6
  -1 -14 -19 13049.3 818.917   6
  -1 -14 -19 13161.4 932.249   5
  -1 -14 -20 143.287 203.126   5
  -1 -14 -20 182.113 159.352   6
  -1 -14 -21 9181.31 726.342   5
  -1  14 -22 246.157 116.301   4
  -1 -14 -22 428.627 150.911   5
  -1  14 -23 1650.92 223.778   4
  -1  14 -24 3221.87 268.381   4
  -1 -15  24 351.961 109.639   8
   1  15 -23 479.132 128.653   4
   1  15 -22 694.038 150.868   4
   1  15 -21 8510.16 548.554   4
   1  15 -20 46.1829 116.111   4
   1 -15 -20 658.933 313.313   5
   1 -15 -19 26712.5 1433.42   5
   1 -15 -18-140.530 255.728   5
   1 -15 -17 11954.2 936.789   5
   1 -15 -16 302.523 289.815   5
   1 -15 -15 2602.99 467.529   5
   1 -15 -14 33.4205 170.522   5
   1 -15 -14 102.635 195.135   3
   1  15 -13 46216.6 2985.75   2
   1 -15 -13 49274.0 1997.22   5
   1 -15 -13 50452.4 2012.50   3
   1  15 -12 50.5171 377.517   2
   1 -15 -12 666.445 220.718   5
   1 -15 -11 61415.4 2184.26   3
   1  15 -11 59112.8 3242.05   2
   1 -15 -11 56103.2 2110.08   5
   1  15 -10 1522.13 478.592   2
   1 -15 -10 933.281 227.879   5
   1 -15 -10 768.483 258.081   3
   1  15  -9 922.020 356.581   2
   1 -15  -9 986.083 252.188   5
   1 -15  -9 1311.47 294.897   3
   1  15  -8 223.345 254.085   2
   1 -15  -8 173.456 154.533   3
   1 -15  -8 5.11564 126.776   5
   1 -15  -7 15734.4 877.769   3
   1  15  -7 13217.0 1195.19   2
   1 -15  -6 4105.33 419.205   3
   1  15  -6 3725.95 613.737   2
   1  15  -5 36426.4 1927.21   2
   1  15  -4 30917.5 1721.09   2
   1  15  -3 58790.2 2461.44   2
   1  15  -2 46316.4 2088.23   2
   1 -15  -1-97.0206 148.174   1
   1  15  -1 35.0756 143.649   2
   1 -15   0 306.555 226.240   1
  -1  15  -4 6211.77 913.439   2
  -1  15  -5 13009.2 1367.44   2
  -1 -15  -5 18497.2 931.299   3
  -1  15  -6 1098.75 420.974   2
  -1 -15  -6 1196.07 227.344   3
  -1 -15  -6 1858.55 264.863   5
  -1 -15  -7 14033.4 830.125   3
  -1 -15  -7 13455.6 728.854   5
  -1  15  -8-57.7766 340.083   2
  -1 -15  -8 239.531 160.892   3
  -1 -15  -8 296.471 139.506   5
  -1 -15  -9 76354.4 2310.09   5
  -1 -15  -9 77740.3 2458.80   3
  -1  15 -10 15971.5 1789.31   2
  -1 -15 -10 18254.6 951.568   5
  -1 -15 -10 17416.9 1007.50   3
  -1 -15 -11 74281.3 2385.45   5
  -1 -15 -11 74371.2 2474.34   3
  -1 -15 -12 6650.30 602.395   5
  -1 -15 -12 6218.51 614.606   3
  -1  15 -12 5779.43 1154.15   2
  -1 -15 -13 7379.17 645.933   5
  -1 -15 -13 6699.01 656.199   3
  -1 -15 -14 6044.78 529.434   6
  -1 -15 -14 5117.95 599.001   3
  -1 -15 -14 5073.84 558.164   5
  -1 -15 -15 783.735 189.000   6
  -1 -15 -15 1042.89 320.446   5
  -1 -15 -16 6690.61 558.386   6
  -1 -15 -16 5119.95 580.889   5
  -1 -15 -17 17091.5 1065.27   5
  -1 -15 -17 18024.2 960.543   6
  -1 -15 -18 16204.2 1035.81   5
  -1 -15 -18 15980.2 898.766   6
  -1 -15 -19 20822.1 1160.94   5
  -1 -15 -20-86.7062 159.737   5
  -1 -15 -21 1332.92 300.738   5
  -1  15 -22 1217.84 195.239   4
  -1  15 -23 2356.41 239.030   4
  -1 -16  23 1488.98 195.117   8
   1  16 -22 7512.82 449.878   4
   1  16 -21 3818.15 344.036   4
   1 -16 -20 1634.48 390.525   5
   1  16 -20 1561.69 239.042   4
   1 -16 -19 397.958 213.775   5
   1 -16 -18 1154.36 349.147   5
   1 -16 -17 3116.33 503.354   5
   1 -16 -16 5009.87 598.146   5
   1 -16 -15 31542.9 1582.21   5
   1 -16 -14 15163.7 1036.17   3
   1 -16 -14 13874.4 995.354   5
   1 -16 -13 12082.9 921.152   3
   1 -16 -13 12865.0 933.723   5
   1 -16 -12 1322.33 323.948   3
   1 -16 -12 1539.55 341.363   5
   1  16 -11 6860.48 1089.49   2
   1 -16 -11 6547.09 643.311   3
   1 -16 -11 5413.21 560.290   5
   1 -16 -10 30916.6 1425.59   3
   1 -16 -10 30190.0 1407.04   5
   1  16 -10 30795.3 2246.29   2
   1 -16  -9 37071.3 1561.03   3
   1 -16  -9 34251.9 1495.25   5
   1  16  -9 35395.6 2263.41   2
   1 -16  -8 27901.2 1301.54   3
   1  16  -8 27519.1 1876.16   2
   1 -16  -8 27548.4 1257.68   5
   1 -16  -7 2308.50 332.814   3
   1  16  -7 2047.51 481.029   2
   1 -16  -7 2371.11 323.435   5
   1 -16  -6 21998.5 1091.44   3
   1  16  -6 22074.4 1551.07   2
   1  16  -5 4454.21 660.645   2
   1 -16  -5 3633.68 420.746   3
   1  16  -4 5296.28 721.207   2
   1 -16  -4 4846.98 485.385   3
   1 -16  -3 4285.51 432.225   3
   1  16  -3 2950.80 507.704   2
  -1 -16   2 62338.2 2040.14   3
  -1 -16   1 10274.0 679.883   3
  -1 -16   0 33728.3 1359.43   3
  -1 -16  -1 3634.71 385.494   3
   1 -16   1 3145.99 617.358   1
  -1 -16  -2 23145.3 1081.52   3
  -1 -16  -3 129.704 115.603   3
  -1 -16  -4 4033.12 438.548   3
  -1  16  -5 15850.0 1642.39   2
  -1 -16  -5 21168.9 1055.57   3
  -1 -16  -6 67192.1 2023.24   5
  -1 -16  -6 67306.9 2199.23   3
  -1 -16  -7 15645.5 823.526   5
  -1 -16  -7 17689.2 963.784   3
  -1 -16  -8 25108.9 1126.65   5
  -1 -16  -8 28913.1 1298.10   3
  -1 -16  -9 5190.59 485.170   5
  -1 -16  -9 5527.31 562.479   3
  -1 -16 -10 80.9806 210.624   3
  -1 -16 -10 222.815 219.564   5
  -1  16 -10 129.302 303.697   2
  -1  16 -11 7885.70 1368.24   2
  -1 -16 -11 8473.72 728.894   3
  -1 -16 -11 8297.14 659.488   5
  -1 -16 -12 19013.7 1131.57   3
  -1 -16 -12 19410.8 1067.06   5
  -1 -16 -13 3258.61 485.063   3
  -1 -16 -13 3069.44 420.776   5
  -1 -16 -14 25878.0 1323.53   5
  -1 -16 -14 27138.2 1408.14   3
  -1 -16 -15 8733.10 744.401   5
  -1 -16 -16 9774.33 676.658   6
  -1 -16 -16 10900.3 832.504   5
  -1 -16 -17 629.527 277.634   5
  -1 -16 -18 8034.25 685.185   5
  -1 -16 -19 409.541 241.400   5
  -1 -16 -20 8874.61 684.038   5
  -1 -16 -21 830.662 257.923   5
  -1  16 -22 3314.57 290.662   4
  -1 -17  22 166.475 87.4054   8
  -1 -17  21 857.060 163.690   8
   1  17 -21 379.316 112.675   4
   1 -17 -20 7791.70 660.973   5
   1  17 -20 7759.24 483.734   4
   1  17 -19 313.098 127.184   4
   1 -17 -19 538.672 248.278   5
   1 -17 -18 7284.48 689.231   5
   1 -17 -17 106.418 206.957   5
   1 -17 -16 8123.76 757.979   5
   1 -17 -15 92.2775 231.957   5
   1 -17 -14 26780.5 1421.90   5
   1 -17 -13 2921.09 470.805   5
   1 -17 -13 3371.71 497.469   3
   1 -17 -12 16469.0 1055.47   5
   1 -17 -12 18466.0 1132.43   3
   1 -17 -11-33.9943 206.662   3
   1 -17 -11 70.1386 163.663   5
   1 -17 -10 16823.0 1037.93   3
   1  17 -10 14154.9 1543.86   2
   1 -17 -10 14434.8 944.538   5
   1 -17  -9 4761.96 529.028   3
   1 -17  -9 4211.99 485.839   5
   1  17  -9 4553.17 886.145   2
   1 -17  -8 1897.36 348.992   3
   1 -17  -8 1742.23 328.150   5
   1  17  -7 9660.03 1110.47   2
   1 -17  -7 9703.42 692.661   5
   1 -17  -7 10215.7 745.327   3
   1 -17  -6 5481.02 531.506   3
   1  17  -6 2885.09 595.543   2
   1 -17  -5 230.039 129.936   3
   1  17  -5 531.388 305.549   2
   1 -17  -4 72537.6 2313.13   3
   1  17  -4 65790.3 2882.73   2
   1 -17  -3-42.5621 121.947   3
  -1 -17   3 73.4838 131.694   3
  -1 -17   2 31618.9 1342.94   3
   1 -17  -2 31401.4 1332.86   3
  -1 -17   1 1252.35 236.010   3
   1 -17  -1 1350.65 284.555   3
  -1 -17   0 2655.34 370.172   3
   1 -17   0 3000.59 360.048   3
  -1 -17  -1 3716.26 419.283   3
   1 -17   1 3682.49 413.862   3
  -1 -17  -2 41191.9 1600.50   3
   1 -17   2 43252.8 1605.21   3
   1 -17   2 41568.8 2511.16   1
  -1 -17  -3 83.4744 172.519   3
   1 -17   3-40.9386 122.345   3
  -1 -17  -4 54084.4 1974.66   3
   1 -17   4 59101.2 1948.06   3
   1 -17   5 23552.7 1089.89   3
  -1 -17  -5 22110.8 990.980   5
  -1 -17  -5 22982.0 1145.09   3
  -1 -17  -6 1551.12 331.408   3
  -1 -17  -6 1638.90 267.132   5
  -1 -17  -7 17580.1 904.782   5
  -1 -17  -7 19237.1 1040.28   3
  -1  17  -8 17989.7 1899.79   2
  -1 -17  -8 19022.4 1071.31   3
  -1 -17  -8 19318.9 976.573   5
  -1 -17  -9 4694.98 518.131   3
  -1 -17  -9 4903.99 483.165   5
  -1 -17 -10 75018.9 2426.54   5
  -1 -17 -10 77761.1 2588.96   3
  -1 -17 -11 3388.98 482.401   3
  -1 -17 -11 2928.84 407.936   5
  -1 -17 -12 6756.21 704.227   3
  -1 -17 -12 6808.31 641.662   5
  -1 -17 -13 2239.89 437.277   3
  -1 -17 -13 1610.22 306.106   5
  -1 -17 -14 1254.79 354.139   3
  -1 -17 -14 795.470 305.189   5
  -1 -17 -15 10776.2 836.273   5
  -1 -17 -16 21465.1 1190.68   5
  -1 -17 -17 299.330 197.128   5
  -1 -17 -18 20873.6 1144.83   5
  -1 -17 -19 346.912 178.711   5
  -1 -17 -20 225.178 148.622   5
  -1 -17 -21 844.345 207.641   5
  -1  17 -21 744.738 151.148   4
  -1  17 -22 2474.64 225.490   4
  -1 -18  21 4643.62 330.058   8
  -1 -18  20 306.815 125.022   8
  -1 -18  19 1149.37 196.790   8
   1 -18 -19 904.271 258.701   5
  -1 -18  18 3168.78 324.501   8
   1 -18 -18 3204.44 447.931   5
   1 -18 -17 4478.80 548.871   5
   1 -18 -16 13861.4 980.456   5
   1 -18 -15 2587.88 434.236   5
   1 -18 -14 12812.1 951.690   5
   1 -18 -13 1595.52 342.916   3
   1 -18 -13 1225.02 336.436   5
   1 -18 -12 11847.8 881.709   5
   1 -18 -12 11168.4 880.309   3
   1 -18 -11 387.885 177.812   5
  -1 -18  11 335.435 173.605   8
   1 -18 -11 222.052 253.504   3
   1 -18 -10 2429.22 394.021   5
  -1 -18  10 2857.24 346.855   8
   1 -18 -10 2576.39 427.199   3
   1 -18  -9 5373.05 585.334   3
   1  18  -9 5127.60 955.722   2
   1 -18  -9 5204.87 536.823   5
   1  18  -8 22691.1 1913.72   2
   1 -18  -8 25252.7 1245.35   5
   1  18  -7 13192.0 1376.49   2
   1 -18  -7 12699.8 853.036   3
   1 -18  -7 12962.8 832.009   5
   1 -18  -6 4192.96 480.032   3
   1 -18  -5 2334.42 369.516   3
   1 -18  -4 443.193 209.993   3
  -1 -18   4 585.119 195.042   3
  -1 -18   3 11071.2 762.165   3
   1 -18  -3 10664.3 760.005   3
  -1 -18   2 35315.9 1472.97   3
   1 -18  -2 36899.9 1507.65   3
  -1 -18   1 17258.4 960.053   3
   1 -18  -1 17583.3 968.805   3
  -1 -18   0 12401.8 803.833   3
   1 -18   0 11553.4 771.927   3
   1 -18   1 25573.1 1191.63   3
  -1 -18  -1 27084.2 1257.49   3
   1 -18   2 4228.73 447.789   3
  -1 -18  -2 4350.22 465.989   3
   1 -18   3 730.466 212.520   3
  -1 -18  -3 1231.16 266.392   3
   1 -18   3 1005.84 347.102   1
  -1 -18  -4 26447.1 1088.25   5
   1 -18   4 27099.9 1207.84   3
  -1 -18  -4 25513.8 1254.98   3
  -1 -18  -5 3903.58 400.809   5
  -1 -18  -5 4491.06 492.778   3
   1 -18   5 5061.00 478.795   3
  -1 -18  -6 55565.6 1857.88   5
   1 -18   6 57764.8 1941.12   3
  -1 -18  -6 57337.8 2076.55   3
  -1 -18  -7 43588.3 1605.86   5
  -1 -18  -7 44585.5 1793.12   3
  -1 -18  -8 50306.3 1805.71   5
  -1 -18  -8 51795.4 1990.58   3
  -1 -18  -9 7429.67 613.173   5
  -1 -18  -9 7261.79 659.434   3
  -1 -18 -10 1677.84 307.265   5
  -1 -18 -10 1866.50 396.024   3
  -1 -18 -11 5572.76 558.317   5
  -1 -18 -11 5314.55 604.226   3
  -1 -18 -12 2793.28 428.795   5
  -1 -18 -12 2591.71 427.984   3
  -1 -18 -13 14665.3 954.186   5
  -1 -18 -13 13700.1 961.888   3
  -1 -18 -14 10001.7 803.758   3
  -1 -18 -14 8558.94 720.395   5
  -1 -18 -15 1152.04 300.868   5
  -1 -18 -16 8090.68 694.370   5
  -1 -18 -17 118.398 186.154   5
  -1 -18 -18 434.737 203.835   5
  -1 -18 -19 11698.1 774.608   5
  -1 -18 -20 2519.17 343.493   5
  -1  18 -21 5277.63 332.900   4
  -1 -19  20 915.060 145.233   8
   1 -19 -19 6481.85 580.205   5
  -1 -19  19 7182.33 440.552   8
  -1 -19  18 687.664 152.015   8
   1 -19 -18 450.038 241.786   5
  -1 -19  17 205.940 117.083   8
   1 -19 -17 209.132 177.090   5
  -1 -19  16 5771.34 448.889   8
   1 -19 -16 4798.63 554.631   5
  -1 -19  15 4867.74 429.826   8
   1 -19 -15 3950.25 522.489   5
   1 -19 -14 992.726 290.268   5
  -1 -19  14 313.604 120.942   8
  -1 -19  13 9862.69 632.866   8
   1 -19 -13 8807.57 765.579   5
   1 -19 -13 9848.81 843.711   3
   1 -19 -12 80.2707 185.044   5
  -1 -19  12 24.6423 117.474   8
   1 -19 -11 13534.6 922.657   5
   1 -19 -11 14235.7 1007.38   3
  -1 -19  11 14887.3 792.969   8
   1 -19 -10 18.4436 215.881   5
   1 -19 -10 809.843 315.693   3
   1 -19  -9 27255.9 1319.41   5
   1 -19  -9 28215.6 1411.60   3
   1 -19  -8 175.222 182.697   3
   1 -19  -8 159.485 173.460   5
   1 -19  -7 2135.10 382.729   3
   1 -19  -6 48.1121 170.792   3
   1 -19  -5 39446.0 1646.94   3
  -1 -19   5 37587.0 1548.01   3
   1 -19  -4 15914.1 965.268   3
  -1 -19   4 15727.8 926.797   3
   1 -19  -3 43609.0 1715.41   3
  -1 -19   3 41480.8 1666.31   3
  -1 -19   2 4383.80 486.091   3
   1 -19  -2 5622.32 548.125   3
  -1 -19   1 483.705 192.079   3
   1 -19  -1 744.966 223.948   3
  -1 -19   0 6480.76 589.131   3
   1 -19   0 7164.94 606.117   3
   1 -19   1 29890.3 1321.28   3
  -1 -19  -1 27372.2 1300.15   3
  -1 -19  -2 1165.81 293.792   3
   1 -19   2 725.226 221.721   3
   1 -19   3 66424.3 2205.84   3
  -1 -19  -3 69791.6 2043.39   5
  -1 -19  -3 62697.6 2270.74   3
   1 -19   4 7242.91 576.142   3
  -1 -19  -4 6311.50 488.474   5
  -1 -19  -4 6421.30 601.251   3
   1 -19   5 20676.8 1037.69   3
  -1 -19  -5 22384.7 1177.47   3
  -1 -19  -5 21094.0 980.807   5
   1 -19   5 19693.8 1865.57   1
  -1 -19  -6 57.5034 182.208   3
   1 -19   6 169.675 157.728   3
  -1 -19  -6 7.24269 115.128   5
  -1 -19  -7 1109.32 331.473   3
   1 -19   7 958.400 230.623   3
  -1 -19  -7 727.807 205.293   5
  -1 -19  -8-62.7356 204.879   3
  -1 -19  -8 148.005 174.823   5
   1 -19   8 53.6005 154.194   3
  -1 -19  -9 49190.7 2018.48   3
  -1 -19  -9 47830.8 1834.46   5
  -1 -19 -10-20.2363 162.533   5
  -1 -19 -10 256.474 225.856   3
  -1 -19 -11 19445.9 1165.95   3
  -1 -19 -11 20605.1 1111.32   5
  -1 -19 -12 2015.78 356.688   5
  -1 -19 -12 2795.16 458.283   3
  -1 -19 -13 2971.00 424.677   5
  -1 -19 -13 2742.55 455.685   3
  -1 -19 -14 852.094 268.039   5
  -1 -19 -15 10918.6 817.362   5
  -1 -19 -16 2388.61 362.905   5
  -1 -19 -17 13542.3 859.615   5
  -1 -19 -18 233.706 167.738   5
  -1 -19 -19 3284.37 384.255   5
  -1 -19 -20-99.4164 137.374   5
  -1 -20  19 2745.80 248.701   3
  -1 -20  19 2669.45 242.064   8
  -1 -20  18 612.672 129.763   8
   1 -20 -18 409.381 188.818   5
  -1 -20  17 700.001 159.299   8
   1 -20 -17 605.481 256.107   5
  -1 -20  16 621.686 172.519   8
   1 -20 -16 673.981 224.616   5
   1 -20 -15 17254.0 1037.73   5
  -1 -20  15 19737.4 870.888   8
   1 -20 -14 1022.91 302.658   5
  -1 -20  14 1006.16 187.370   8
   1 -20 -13 3330.88 494.383   3
   1 -20 -13 3140.65 437.967   5
   1 -20 -12 5907.90 645.564   3
   1 -20 -12 4860.69 536.558   5
   1 -20 -11 309.345 231.869   3
   1 -20 -11 151.492 150.248   5
   1 -20 -10 3009.49 449.333   3
   1 -20 -10 3070.87 420.003   5
   1 -20  -9 11641.1 792.696   5
   1 -20  -9 10646.0 848.741   3
   1 -20  -8 891.757 297.548   3
  -1 -20   7 22758.3 1136.45   3
   1 -20  -7 23494.1 1258.28   3
   1 -20  -6 3427.36 464.114   3
  -1 -20   6 3636.63 449.856   3
  -1 -20   5 15703.9 925.974   3
   1 -20  -5 13574.9 918.798   3
   1 -20  -4 148.830 169.990   3
  -1 -20   4 104.876 150.498   3
  -1 -20   3 13009.0 850.709   3
   1 -20  -3 12645.9 847.496   3
   1 -20  -2 589.482 216.249   3
  -1 -20   2 219.020 224.942   3
   1 -20  -1 9349.85 729.761   3
  -1 -20   1 9238.61 717.535   3
  -1 -20   0 14772.7 916.440   3
   1 -20   0 13695.2 879.815   3
  -1 -20  -1 16875.0 998.903   3
   1 -20   1 15189.3 916.015   3
  -1 -20  -2 1222.21 294.976   3
   1 -20   2 1267.04 279.684   3
   1 -20   3 3174.37 428.914   3
  -1 -20  -3 4103.53 497.277   3
  -1 -20  -3 4319.64 397.443   5
   1 -20   4 13053.3 800.142   3
  -1 -20  -4 11985.7 852.318   3
  -1 -20  -4 12757.0 726.925   5
  -1 -20  -5 3915.30 514.019   3
   1 -20   5 5191.72 517.365   3
  -1 -20  -5 4004.12 399.734   5
  -1 -20  -6 4652.21 535.498   3
   1 -20   6 5160.49 495.340   3
  -1 -20  -6 5464.98 490.918   5
   1 -20   7 18295.9 946.713   3
  -1 -20  -7 16836.0 916.014   5
  -1 -20  -7 17407.1 1062.87   3
  -1 -20  -8 1313.79 240.493   5
  -1 -20  -8 1229.69 334.746   3
   1 -20   8 1875.96 298.832   3
  -1 -20  -9 4871.24 590.576   3
   1 -20   9 4772.49 448.196   3
  -1 -20  -9 4551.87 489.688   5
  -1 -20 -10-13.4960 196.787   3
  -1 -20 -10 63.7832 150.458   5
   1 -20  10-110.855 140.504   3
  -1 -20 -11 2035.66 382.088   3
  -1 -20 -11 2496.99 355.770   5
  -1 -20 -12 2726.74 460.261   3
   1 -20  12 3377.90 352.355   3
  -1 -20 -12 2114.36 363.117   5
  -1 -20 -13 16982.7 1059.56   3
  -1 -20 -13 15291.8 950.462   5
  -1 -20 -14 11709.9 813.090   5
  -1 -20 -15 3825.15 462.507   5
  -1 -20 -16 162.475 205.305   5
  -1 -20 -17 161.346 144.415   5
  -1 -20 -18 164.969 152.409   5
  -1 -20 -19 1385.18 256.666   5
  -1 -21  18 8202.33 436.038   3
   1 -21 -17 4334.56 461.411   5
  -1 -21  17 5671.58 388.194   3
   1 -21 -16 203.397 169.065   5
  -1 -21  16 345.469 121.544   3
   1 -21 -15 810.629 226.068   5
  -1 -21  15 571.891 146.753   3
   1 -21 -14 2442.64 373.122   5
   1 -21 -13 10832.1 780.990   5
   1 -21 -12 14672.2 993.629   3
   1 -21 -12 13648.0 880.590   5
   1 -21 -11 4373.73 554.367   3
  -1 -21  11 4240.14 434.819   3
   1 -21 -11 3776.96 448.193   5
   1 -21 -10 5988.81 642.535   3
  -1 -21  10 7469.70 576.305   3
   1 -21 -10 6123.47 564.546   5
   1 -21  -9 2244.67 388.821   3
  -1 -21   9 1788.92 314.258   3
   1 -21  -8 410.180 218.506   3
  -1 -21   8 1148.68 273.196   3
  -1 -21   7 6638.46 580.219   3
   1 -21  -7 6916.50 673.397   3
   1 -21  -6 1703.26 356.732   3
  -1 -21   6 1597.81 339.057   3
   1 -21  -5 1270.69 309.191   3
  -1 -21   5 1296.90 321.612   3
   1 -21  -4 5378.75 555.395   3
  -1 -21   4 5221.30 530.529   3
   1 -21  -3 887.497 260.771   3
  -1 -21   3 1103.68 287.099   3
   1 -21  -2 8245.52 691.895   3
  -1 -21   2 9119.73 705.601   3
  -1 -21   1 3779.78 459.887   3
   1 -21  -1 3761.02 468.123   3
  -1 -21   0 3487.29 441.765   3
   1 -21   0 4006.84 479.199   3
  -1 -21  -1 2535.91 412.117   3
   1 -21   1 2836.13 392.341   3
   1 -21   2 40836.6 1620.08   3
  -1 -21  -2 41893.8 1730.65   3
   1 -21   3 8000.54 629.357   3
  -1 -21  -3 8175.55 714.604   3
   1 -21   4 23799.4 1126.36   3
  -1 -21  -4 20918.2 1188.83   3
  -1 -21  -4 22493.1 996.297   5
   1 -21   5 12374.9 779.984   3
  -1 -21  -5 12698.1 727.413   5
  -1 -21  -5 11061.1 825.730   3
  -1 -21  -6 136.884 191.245   3
   1 -21   6 3.34156 131.043   3
  -1 -21  -6 62.9567 123.235   5
  -1 -21  -7 325.697 165.399   5
   1 -21   7 210.545 154.571   3
  -1 -21  -8 20340.8 1027.39   5
   1 -21   8 22890.7 1040.36   3
  -1 -21  -8 19858.6 1172.57   3
  -1 -21  -9 3610.05 489.642   3
   1 -21   9 3007.40 346.328   3
  -1 -21  -9 3236.58 398.595   5
  -1 -21 -10 27423.2 1276.66   5
  -1 -21 -10 26844.6 1392.96   3
  -1 -21 -11 2321.70 421.045   3
   1 -21  11 2398.60 301.823   3
  -1 -21 -11 2838.64 381.371   5
  -1 -21 -12 26422.6 1358.58   3
   1 -21  12 30483.7 1130.76   3
  -1 -21 -12 27314.0 1281.03   5
  -1 -21 -13 383.457 210.353   5
  -1 -21 -13 609.872 247.995   3
  -1 -21 -14 494.272 170.306   5
  -1 -21 -15 500.870 219.834   5
  -1 -21 -16 3478.67 386.458   5
  -1 -21 -17 1162.93 218.490   5
  -1 -21 -18 6918.75 510.630   5
  -1 -21 -19 526.670 120.265   5
  -1 -22  17 97.8495 75.4146   3
  -1 -22  16 13563.2 614.891   3
   1 -22 -16 11558.9 698.394   5
  -1 -22  15 2368.45 264.268   3
   1 -22 -15 2347.50 326.826   5
  -1 -22  14 9787.84 566.530   3
   1 -22 -14 7916.12 606.803   5
   1 -22 -13 533.888 191.588   5
  -1 -22  13 483.708 153.553   3
   1 -22 -12 591.116 225.239   3
   1 -22 -12 593.189 202.237   5
  -1 -22  12 490.855 159.410   3
   1 -22 -11-41.6323 216.113   3
   1 -22 -11 257.153 139.308   5
  -1 -22  10 18262.3 924.161   3
   1 -22 -10 18066.7 1093.64   3
  -1 -22   9 4153.93 418.933   3
   1 -22  -9 4425.87 538.971   3
  -1 -22   8 27228.8 1201.68   3
   1 -22  -8 25862.4 1331.66   3
  -1 -22   7-46.9177 151.983   3
   1 -22  -7 115.926 173.533   3
  -1 -22   6 4147.03 454.657   3
   1 -22  -6 3480.99 474.047   3
  -1 -22   5 652.602 214.255   3
   1 -22  -5 260.788 155.133   3
  -1 -22   4 1600.99 271.860   3
   1 -22  -4 1147.81 286.747   3
  -1 -22   3 3469.49 454.251   3
   1 -22  -3 3632.14 469.420   3
  -1 -22   2 2857.62 395.827   3
   1 -22  -2 2999.31 415.404   3
  -1 -22   1 525.128 258.362   3
   1 -22  -1 384.452 201.151   3
   1 -22   0 24192.8 1207.98   3
  -1 -22   0 24845.3 1247.46   3
  -1 -22  -1-38.1545 202.248   3
   1 -22   1 193.735 174.230   3
  -1 -22  -2 12755.3 873.177   3
   1 -22   2 11961.4 784.136   3
   1 -22   3 442.013 203.948   3
  -1 -22  -3 305.653 159.889   3
   1 -22   4 3845.93 435.729   3
  -1 -22  -4 3028.59 442.060   3
  -1 -22  -5 9474.61 620.607   5
  -1 -22  -5 9109.57 742.373   3
   1 -22   5 10255.1 690.480   3
  -1 -22  -6 15900.1 835.256   5
   1 -22   6 15486.5 847.096   3
  -1 -22  -6 14409.1 941.557   3
  -1 -22  -7 10222.5 660.572   5
  -1 -22  -7 8741.14 750.452   3
   1 -22   7 9707.85 638.681   3
  -1 -22  -8 19149.5 977.045   5
   1 -22   8 20200.3 944.171   3
  -1 -22  -8 18237.1 1112.80   3
  -1 -22  -9 1745.33 358.885   3
  -1 -22  -9 2288.48 335.873   5
   1 -22   9 2234.48 293.135   3
  -1 -22 -10 814.377 232.445   3
  -1 -22 -10 642.679 190.911   5
   1 -22  10 411.992 162.329   3
  -1 -22 -11 1111.74 301.869   3
   1 -22  11 1023.66 177.355   3
  -1 -22 -11 346.353 132.023   5
  -1 -22 -12 7999.99 710.050   3
  -1 -22 -12 7638.36 598.263   5
  -1 -22 -13 3678.98 406.692   5
  -1 -22 -14 22306.5 1055.12   5
  -1 -22 -15 4971.46 450.303   5
  -1 -22 -16 3688.45 378.349   5
  -1 -22 -17 73.5683 98.6151   5
  -1 -23  16 580.170 118.966   3
  -1 -23  15-46.8668 88.1384   3
  -1 -23  14 5013.65 373.807   3
   1 -23 -14 5378.38 443.616   5
  -1 -23  13 9022.30 536.479   3
   1 -23 -13 7649.10 546.915   5
  -1 -23  12 2720.34 307.281   3
   1 -23 -11 4845.18 535.994   3
  -1 -23  11 5162.19 432.063   3
   1 -23 -10 3709.33 480.080   3
  -1 -23  10 4370.56 410.597   3
  -1 -23   9 133.709 131.758   3
   1 -23  -9 175.967 162.580   3
  -1 -23   8 1747.89 281.371   3
   1 -23  -8 2117.88 364.050   3
  -1 -23   7 1025.25 242.344   3
   1 -23  -7 1232.07 297.502   3
  -1 -23   6 10486.1 702.636   3
   1 -23  -6 9942.61 773.935   3
   1 -23  -5 2565.34 417.804   3
  -1 -23   5 2537.60 356.546   3
   1 -23  -4 2337.35 384.033   3
  -1 -23   4 2889.67 383.347   3
   1 -23  -3 893.798 235.983   3
  -1 -23   3 1143.32 249.320   3
  -1 -23   2 6365.82 576.705   3
   1 -23  -2 6147.56 587.344   3
   1 -23  -1 3544.70 449.617   3
  -1 -23   1 3757.03 455.461   3
  -1 -23   0 806.704 262.094   3
   1 -23   0 367.667 154.910   3
  -1 -23  -1 2077.52 358.736   3
   1 -23   1 2511.50 371.439   3
   1 -23   2 13571.4 826.094   3
  -1 -23  -2 12179.2 856.019   3
   1 -23   3 29499.8 1268.73   3
  -1 -23  -3 28947.6 1373.36   3
  -1 -23  -4 1089.20 318.548   3
   1 -23   4 450.437 172.402   3
  -1 -23  -5 14442.2 947.693   3
   1 -23   5 15930.2 857.263   3
   1 -23   6 403.091 143.557   3
  -1 -23  -6 271.543 238.541   3
  -1 -23  -6 379.672 153.213   5
   1 -23   7 865.713 188.403   3
  -1 -23  -7 1375.31 328.025   3
  -1 -23  -7 1129.14 220.882   5
  -1 -23  -8 3473.47 471.711   3
   1 -23   8 4380.21 392.753   3
  -1 -23  -8 3885.28 404.758   5
   1 -23   9 19854.8 871.037   3
  -1 -23  -9 17348.5 1037.43   3
  -1 -23  -9 17787.0 907.624   5
   1 -23  10 8022.57 507.057   3
  -1 -23 -10 8142.62 696.145   3
  -1 -23 -10 7122.95 545.594   5
  -1 -23 -11 9695.79 732.170   3
  -1 -23 -11 10763.6 671.678   5
  -1 -23 -12 3763.26 460.450   3
  -1 -23 -12 3700.81 391.582   5
  -1 -23 -13 1521.35 244.966   5
  -1 -23 -14 878.099 184.761   5
  -1 -23 -15 5860.76 451.060   5
  -1 -23 -16 696.292 172.801   5
  -1 -24  14 123.362 73.4988   3
  -1 -24  13 9525.35 512.416   3
  -1 -24  12 130.742 108.487   3
  -1 -24  11 818.038 180.302   3
  -1 -24  10 1068.53 194.401   3
   1 -24 -10 1140.13 276.260   3
   1 -24  -9 7152.23 613.579   3
  -1 -24   9 6928.55 506.425   3
  -1 -24   8 4817.13 430.773   3
   1 -24  -8 4061.96 476.026   3
   1 -24  -7 19898.9 1082.89   3
  -1 -24   7 22006.6 991.591   3
  -1 -24   6 1102.08 246.325   3
   1 -24  -6 1392.02 305.085   3
   1 -24  -5 133.717 184.926   3
  -1 -24   5 131.745 135.553   3
  -1 -24   4 970.475 230.680   3
   1 -24  -4 817.807 245.249   3
  -1 -24   3 170.195 154.579   3
   1 -24  -3 312.593 173.242   3
   1 -24  -2 3868.58 441.732   3
  -1 -24   2 3606.00 430.150   3
  -1 -24   1 13536.9 838.291   3
   1 -24  -1 12206.3 793.280   3
   1 -24   0 238.567 137.668   3
  -1 -24   0 332.140 202.774   3
  -1 -24  -1 16052.3 939.349   3
   1 -24   1 14885.5 853.744   3
  -1 -24  -2 1283.74 265.014   3
   1 -24   2 2068.14 312.169   3
  -1 -24  -3 75.5358 190.301   3
   1 -24   3 73.6346 134.653   3
  -1 -24  -4 1868.70 318.110   3
   1 -24   4 1917.15 283.411   3
  -1 -24  -5 11173.9 808.281   3
   1 -24   5 13901.4 757.687   3
  -1 -24  -6 1610.57 327.895   3
   1 -24   6 811.315 195.952   3
   1 -24   7 38038.5 1322.18   3
  -1 -24  -7 33050.8 1481.24   3
  -1 -24  -8 262.317 134.441   5
   1 -24   8 149.602 98.1387   3
  -1 -24  -8 137.239 159.494   3
  -1 -24  -9 3947.67 367.345   5
   1 -24   9 4010.32 344.107   3
  -1 -24  -9 3962.40 473.005   3
  -1 -24 -10 49.1798 98.7055   5
  -1 -24 -10-301.647 210.778   3
  -1 -24 -11 1254.92 209.164   5
  -1 -24 -11 1222.81 250.766   3
  -1 -24 -12 282.853 94.8656   5
  -1 -24 -13 11553.2 626.845   5
  -1 -24 -14 1087.00 185.663   5
  -1 -25  13 2329.68 218.870   3
  -1 -25  12 1792.28 203.701   3
  -1 -25  11 2471.93 255.103   3
  -1 -25  10 1442.03 206.555   3
   1 -25 -10 1376.91 279.500   3
  -1 -25   9 766.742 172.801   3
   1 -25  -9 19.6373 145.277   3
  -1 -25   8 364.080 150.876   3
   1 -25  -8 165.395 132.896   3
   1 -25  -7 412.861 176.931   3
  -1 -25   7 92.5394 113.477   3
  -1 -25   6 4578.69 411.937   3
   1 -25  -6 4685.58 473.047   3
  -1 -25   5 18357.8 906.956   3
   1 -25  -5 19057.0 999.583   3
  -1 -25   4 4805.91 449.199   3
   1 -25  -4 5314.88 506.066   3
  -1 -25   3 13242.2 771.130   3
   1 -25  -3 11710.9 756.054   3
   1 -25  -2 6963.75 572.255   3
  -1 -25   2 7402.71 576.066   3
   1 -25  -1 696.608 200.642   3
  -1 -25   1 670.206 236.182   3
  -1 -25   0 56.2430 132.578   3
   1 -25   0-139.641 161.156   3
   1 -25   1 11761.9 711.281   3
  -1 -25  -1 11631.3 753.702   3
  -1 -25  -2 2237.21 340.951   3
   1 -25   2 2016.64 274.159   3
  -1 -25  -3 31607.1 1347.23   3
   1 -25   3 31803.3 1226.36   3
  -1 -25  -4 14191.4 862.925   3
   1 -25   4 15208.5 769.412   3
   1 -25   5 11170.4 637.055   3
  -1 -25  -5 12276.4 800.760   3
  -1 -25  -6 2508.25 370.582   3
   1 -25   6 2875.45 305.464   3
  -1 -25  -7 325.814 174.394   3
   1 -25   7 145.734 109.184   3
  -1 -25  -8 797.974 214.328   3
  -1 -25  -9 7472.88 591.765   3
  -1 -25 -10 6392.54 541.219   3
  -1 -25 -11 5433.98 384.261   5
  -1 -25 -12 1524.84 199.072   5
  -1 -26  11 104.219 68.4663   3
  -1 -26  10 1462.32 184.306   3
  -1 -26   9 590.639 139.069   3
   1 -26  -9 657.113 183.407   3
   1 -26  -8 3870.93 393.949   3
  -1 -26   8 4110.41 342.032   3
   1 -26  -7 2762.70 321.863   3
  -1 -26   7 3038.48 313.891   3
  -1 -26   6 18320.9 820.095   3
   1 -26  -6 15447.8 845.003   3
   1 -26  -5 847.224 207.405   3
  -1 -26   5 1073.28 218.516   3
   1 -26  -4 36.2485 128.163   3
  -1 -26   4 307.466 144.300   3
  -1 -26   3 664.267 187.610   3
   1 -26  -3 199.066 139.701   3
  -1 -26   2 20082.5 933.854   3
   1 -26  -2 20532.2 965.038   3
  -1 -26   1 2599.35 317.002   3
   1 -26  -1 2812.11 336.013   3
   1 -26   0 23731.0 1025.35   3
  -1 -26   0 24851.5 1082.20   3
  -1 -26  -1 2900.09 358.546   3
   1 -26   1 2643.13 318.693   3
  -1 -26  -2 9472.04 636.098   3
   1 -26   2 9844.35 590.152   3
   1 -26   3 99.8324 114.368   3
  -1 -26  -3 55.3025 129.344   3
   1 -26   4 972.930 182.925   3
  -1 -26  -4 527.234 213.266   3
   1 -26   5 565.269 145.062   3
  -1 -26  -5 674.371 223.497   3
  -1 -26  -6 9554.36 649.896   3
   1 -26   6 9940.49 527.279   3
  -1 -26  -7 2195.78 322.170   3
  -1 -26  -8 5734.75 482.931   3
  -1 -26  -9 99.4205 122.315   3
  -1 -27   9 494.956 106.452   3
  -1 -27   8 432.549 108.474   3
   1 -27  -7 242.763 115.286   3
  -1 -27   7 146.719 79.7182   3
   1 -27  -6 1742.06 251.640   3
  -1 -27   6 1384.81 186.491   3
   1 -27  -5 3499.09 357.434   3
  -1 -27   5 3582.28 313.220   3
   1 -27  -4 6094.93 454.903   3
  -1 -27   4 5702.51 415.155   3
  -1 -27   3 1835.33 238.091   3
   1 -27  -3 1909.42 255.069   3
  -1 -27   2 13917.8 701.790   3
   1 -27  -2 12844.0 678.536   3
   1 -27  -1-15.5985 94.4955   3
  -1 -27   1 5.25728 106.203   3
   1 -27   0 826.994 171.863   3
  -1 -27   0 471.553 143.020   3
   1 -27   1 188.421 88.7502   3
  -1 -27  -1 243.850 124.093   3
   1 -27   2 13302.2 644.570   3
  -1 -27  -2 14094.7 734.928   3
  -1 -27  -3 414.978 158.151   3
   1 -27   3 266.553 102.768   3
   1 -27   4 14184.6 623.829   3
  -1 -27  -4 14475.9 754.065   3
  -1 -27  -5 615.255 166.835   3
  -1 -27  -6 1379.61 239.611   3
  -1 -27  -7 411.786 140.394   3
  -1 -27  -8 5134.24 409.780   3
   1 -28  -6 2316.28 240.512   3
  -1 -28   6 2292.86 215.025   3
   1 -28  -5 2772.68 275.245   3
  -1 -28   5 2951.56 253.805   3
  -1 -28   4 82.9771 77.2309   3
   1 -28  -4 30.8013 75.1733   3
   1 -28  -3 667.138 143.233   3
  -1 -28   3 831.341 156.285   3
   1 -28  -2 914.889 151.348   3
  -1 -28   2 1044.08 171.873   3
  -1 -28   1 8353.27 484.107   3
   1 -28  -1 8022.84 449.932   3
   1 -28   0 8911.62 471.169   3
  -1 -28   0 9806.16 537.779   3
  -1 -28  -1 2009.09 233.926   3
   1 -28   1 1181.51 161.610   3
  -1 -28  -2 9411.04 535.851   3
  -1 -28  -3 66.3113 95.0885   3
  -1 -28  -4 145.124 110.653   3
  -1 -28  -5 4318.90 349.453   3
  -1 -28  -6 719.352 155.975   3
  -1 -28  -7 7487.86 446.501   3
   2   0 -28 1803.52 208.576   4
   2   0 -27 207.647 138.757   4
   2   0 -26 11109.9 714.093   4
   2   0 -25 64.4923 168.413   4
   2   0 -24 29143.3 1401.60   4
   2   0 -23 137.843 221.862   4
   2   0 -22 542.181 197.925   4
   2   0 -21 20.9142 208.205   4
   2   0 -21-251.858 187.008   6
   2   0 -20 993.252 285.832   4
   2   0 -20 1261.14 337.544   6
   2   0 -19 385.712 292.491   4
   2   0 -19 38.8154 162.298   6
   2   0 -18 22781.1 1231.83   6
   2   0 -18 21986.2 1193.92   4
   2   0 -17 109.529 178.705   4
   2   0 -17 26.1770 167.856   6
   2   0 -16 19597.5 1104.98   6
   2   0 -16 19910.6 1052.86   4
   2   0 -15-58.8526 333.855   2
   2   0 -14 3555.45 596.115   2
   2   0 -13 162.962 185.360   2
   2   0 -12 61709.3 2421.64   2
   2   0 -11 84.7707 187.061   2
   2   0 -10 121898. 3509.71   2
   2   0  -9 497.065 197.377   2
   2   0  -8 137260. 3661.25   2
   2   0  -7 229.131 109.661   2
   2   0  -7 73.5211 113.551   1
   2   0  -6 80525.2 2319.65   2
   2   0  -6 79189.2 2316.36   1
   2   0  -5 210.596 152.104   1
   2   0  -4 385790. 8736.21   1
   2   0  -3 197.248 140.603   1
   2   0  -2 291492. 6756.20   1
   2   0  -1 110.870 107.801   1
   2   0   0 11784.7 680.640   1
   2   0   1 110.002 124.743   1
   2   0   2 268085. 6251.19   1
   2   0   3 70.0421 92.6550   1
  -2   0  -3 173.040 201.587   2
  -2   0  -4 117999. 3504.88   2
   2   0   4 118589. 3212.17   1
   2   0   5 43.7927 98.3540   1
  -2   0  -5 109.840 166.794   2
  -2   0  -6 106329. 3517.74   2
   2   0   6 104586. 3042.86   1
   2   0   7 97.6705 157.666   1
  -2   0  -7-80.6801 194.183   2
  -2   0  -8 27228.3 1672.95   2
   2   0   8 25721.0 1332.22   1
   2   0   9-80.2314 177.689   1
  -2   0  -9 228.398 287.661   2
   2   0  10 4115.87 568.680   1
  -2   0 -10 3273.84 639.506   2
   2   0  11 167.853 214.721   1
  -2   0 -11-619.646 396.921   2
  -2   0 -12 65384.0 3295.56   2
  -2   0 -13-128.666 308.215   2
  -2   0 -14 87276.6 4269.85   2
  -2   0 -15-129.862 203.322   7
  -2   0 -15-135.086 399.530   2
  -2   0 -16 3736.82 459.909   7
  -2   0 -16 3204.29 800.947   2
  -2   0 -17-92.6550 186.300   7
  -2   0 -17 63.1064 313.030   2
  -2   0 -18 3913.58 377.924   6
  -2   0 -19 58.8142 106.994   6
  -2   0 -20 67444.1 2309.96   4
  -2   0 -20 72104.3 2140.65   6
  -2   0 -21 166.794 149.855   6
  -2   0 -21 125.717 154.424   4
  -2   0 -22 17518.3 955.861   4
  -2   0 -22 19312.2 936.512   6
  -2   0 -23 100.756 119.310   4
  -2   0 -23 215.177 160.027   6
  -2   0 -24 3828.62 379.733   4
  -2   0 -24 4503.01 397.943   6
  -2   0 -25 93.5526 128.931   6
  -2   0 -25-260.272 144.245   4
  -2   0 -26 8568.63 490.539   6
   2   1 -28 4838.70 357.677   4
   2  -1 -28 4199.71 327.151   4
   2   1 -27 10483.3 627.076   4
   2  -1 -27 9745.03 597.681   4
   2   1 -26 3524.19 405.526   4
   2  -1 -26 3291.39 386.122   4
   2  -1 -25 2882.92 387.530   4
   2   1 -25 4190.51 463.320   4
   2   1 -24 650.877 288.549   4
   2  -1 -24 156.151 187.376   4
   2   1 -23 7731.17 706.377   4
   2  -1 -23 7362.27 697.699   4
   2  -1 -22 22795.8 1260.58   6
   2   1 -22 20298.3 1199.95   4
   2  -1 -22 22288.1 1268.70   4
   2   1 -21 5538.71 590.300   6
   2  -1 -21 5145.49 595.640   4
   2   1 -21 5284.76 618.159   4
   2  -1 -21 4920.04 572.707   6
   2  -1 -20 21097.4 1216.47   6
   2   1 -20 22034.7 1205.64   6
   2   1 -20 19823.3 1197.76   4
   2  -1 -20 21760.0 1229.02   4
   2  -1 -19 1640.77 361.273   4
   2   1 -19 1769.18 351.270   4
   2   1 -19 1781.76 325.232   6
   2  -1 -19 1149.56 273.918   6
   2  -1 -18 8704.53 753.555   6
   2   1 -18 8586.59 721.346   6
   2  -1 -18 9497.69 752.594   4
   2   1 -18 8299.45 710.803   4
   2   1 -17 304.855 200.124   4
   2  -1 -17-89.9292 178.972   4
   2  -1 -17 119.068 166.181   6
   2   1 -17-51.0532 128.768   6
   2   1 -16 3279.88 436.767   4
   2  -1 -16 3698.14 450.332   4
   2  -1 -16 3282.35 430.015   6
   2   1 -16 3408.11 695.609   2
   2   1 -15 12083.1 1158.66   2
   2   1 -14 50743.0 2441.28   2
   2  -1 -13 28445.4 1574.14   2
   2   1 -13 32476.9 1788.11   2
   2   1 -12 32369.9 1665.61   2
   2  -1 -12 34240.6 1651.22   2
   2   1 -11 60521.5 2253.92   2
   2  -1 -11 62219.4 2262.34   2
   2   1 -10 6028.67 595.621   2
   2  -1 -10 5390.69 505.618   2
   2  -1  -9 216.205 107.107   2
   2   1  -9 168.227 159.148   2
   2   1  -8 15895.4 919.208   2
   2  -1  -8 15733.8 804.659   2
   2   1  -7 69130.8 2184.66   2
   2  -1  -7 67263.8 2049.28   2
   2  -1  -7 69934.2 2085.14   1
   2   1  -6 124187. 3347.55   2
   2  -1  -6 125609. 3212.34   2
   2  -1  -6 124382. 3344.54   1
   2   1  -6 131810. 3315.31   1
   2  -1  -5 69698.7 2170.45   1
   2   1  -5 71860.5 2137.76   1
   2   1  -4 142257. 3683.85   1
   2  -1  -4 145656. 3755.74   1
   2  -1  -3 88436.4 2563.90   1
   2   1  -3 91015.3 2555.93   1
   2  -1  -2 49234.2 1659.82   1
   2   1  -2 47102.8 1611.05   1
   2   1  -1 126109. 3287.49   1
   2  -1  -1 126592. 3331.66   1
   2  -1   0 1647.77 269.863   1
   2   1   0 1733.68 266.586   1
   2   1   1 44483.7 1494.49   1
   2  -1   1 44536.4 1538.69   1
  -2   1  -2 160388. 4227.15   2
   2  -1   2 161816. 4095.71   1
   2   1   2 163280. 4021.19   1
  -2   1  -3 47585.2 1836.34   2
   2  -1   3 49642.3 1732.50   1
   2   1   3 52469.4 1662.41   1
  -2  -1  -4 65591.7 2266.99   2
  -2   1  -4 60429.5 2268.75   2
   2   1   4 64824.7 1972.00   1
   2  -1   4 62475.6 2063.50   1
  -2  -1  -5 38455.9 1692.34   2
  -2   1  -5 37888.5 1764.17   2
   2  -1   5 38270.2 1540.93   1
   2   1   5 38016.1 1416.27   1
  -2   1  -6 656.373 294.756   2
   2   1   6 806.749 186.552   1
  -2  -1  -6 1027.42 306.527   2
   2   1   7 10068.7 704.946   1
  -2  -1  -7 10194.7 915.995   2
  -2   1  -7 10428.5 973.704   2
   2   1   8 70426.3 2370.25   1
  -2  -1  -8 70165.1 2849.37   2
  -2   1  -8 72201.3 3049.51   2
   2   1   9 26309.3 1333.45   1
  -2   1  -9 29688.5 1913.41   2
  -2  -1  -9 27529.6 1723.77   2
   2   1  10 15436.2 1018.97   1
  -2   1 -10 16325.8 1482.83   2
  -2  -1 -10 14421.3 1305.61   2
  -2  -1 -11 42549.6 2411.88   2
  -2   1 -11 41944.0 2555.41   2
  -2  -1 -12 70171.9 3350.39   2
  -2   1 -12 70484.1 3597.22   2
  -2  -1 -13 19496.9 1748.98   2
  -2   1 -13 19220.8 1878.42   2
  -2  -1 -14 1863.90 545.185   2
  -2   1 -14 2229.64 665.219   2
  -2  -1 -15 21842.1 1982.02   2
  -2   1 -15 21437.3 2112.35   2
  -2  -1 -15 19986.9 1102.08   7
  -2   1 -15 22173.8 1141.40   7
  -2   1 -16 66136.9 4032.02   2
  -2  -1 -16 68694.6 3877.20   2
  -2   1 -16 69398.4 2387.80   7
  -2  -1 -16 71376.8 2404.34   7
  -2   1 -17 57498.3 3822.05   2
  -2  -1 -17 63053.1 2255.85   7
  -2  -1 -18 21940.3 957.674   6
  -2   1 -18 21353.2 919.566   6
  -2   1 -18 19074.9 2154.72   2
  -2  -1 -19 16458.4 955.270   4
  -2  -1 -19 15845.3 813.114   6
  -2   1 -19 15710.2 785.854   6
  -2  -1 -20 1253.49 240.140   6
  -2   1 -20 1505.96 247.752   6
  -2  -1 -20 1265.17 267.464   4
  -2  -1 -21 603.116 198.834   6
  -2   1 -21 367.281 154.468   6
  -2  -1 -21 453.281 155.819   4
  -2   1 -21 690.683 210.018   4
  -2  -1 -22 24788.7 1165.23   4
  -2   1 -22 23797.5 1161.32   4
  -2  -1 -22 25331.0 1135.23   6
  -2   1 -22 27776.6 1133.92   6
  -2  -1 -23 5130.55 474.069   4
  -2   1 -23 5282.25 492.327   4
  -2  -1 -23 5022.48 467.709   6
  -2   1 -23 5931.43 476.623   6
  -2  -1 -24 5949.43 481.129   4
  -2   1 -24 6440.08 510.698   4
  -2   1 -24 6784.36 490.775   6
  -2  -1 -24 6530.87 499.717   6
  -2  -1 -25 3126.15 324.612   6
  -2   1 -25 3859.32 343.493   6
  -2   1 -25 3181.93 329.186   4
  -2  -1 -26 5854.47 409.572   6
  -2   1 -26 5243.13 362.360   6
   2   2 -28 33.5863 80.5128   4
   2  -2 -28 239.132 104.213   4
   2  -2 -27 340.491 139.826   4
   2   2 -27-164.955 108.737   4
   2   2 -26 626.637 191.042   4
   2  -2 -26 633.035 169.969   4
   2  -2 -25 4404.92 470.112   4
   2   2 -25 5733.03 564.904   4
   2   2 -24 1752.42 375.075   4
   2  -2 -24 2142.67 366.928   4
   2  -2 -23 40133.0 1710.48   4
   2   2 -23 39388.4 1703.06   4
   2  -2 -22 9201.01 773.684   6
   2   2 -22 9019.94 787.128   4
   2  -2 -22 8063.28 750.223   4
   2   2 -21 1096.01 307.159   4
   2  -2 -21 1115.33 343.596   4
   2   2 -21 1329.63 268.849   6
   2  -2 -21 1076.76 327.620   6
   2  -2 -20 6107.97 617.344   4
   2   2 -20 5420.35 612.622   4
   2   2 -20 6446.86 618.206   6
   2  -2 -20 6889.35 680.320   6
   2   2 -19 16802.3 1005.88   6
   2  -2 -19 16310.8 1064.04   6
   2  -2 -19 15655.9 987.584   4
   2   2 -19 14129.3 970.173   4
   2   2 -18 10662.2 781.758   6
   2  -2 -18 10639.0 843.506   6
   2  -2 -18 9870.71 762.145   4
   2   2 -18 10097.6 805.384   4
   2  -2 -17 48568.0 1835.37   4
   2   2 -17 47249.8 1875.10   4
   2  -2 -17 45888.7 1905.18   6
   2   2 -17 46894.6 1832.31   6
   2  -2 -16 1168.87 257.258   6
   2   2 -16 2107.39 365.283   4
   2  -2 -16 2557.43 360.362   4
   2   2 -16 834.871 303.981   2
   2   2 -15 37564.6 2163.45   2
   2   2 -14 1506.93 410.189   2
   2   2 -13 980.795 376.946   2
   2   2 -12 8820.83 821.816   2
   2  -2 -12 9279.96 763.463   2
   2   2 -11 59119.7 2315.40   2
   2  -2 -11 59305.3 2120.30   2
   2  -2 -10 364.270 151.097   2
   2   2 -10 509.812 248.516   2
   2   2  -9 84063.2 2687.46   2
   2  -2  -9 80456.3 2348.50   2
   2  -2  -8 3612.43 337.194   2
   2  -2  -8 3271.26 349.392   1
   2   2  -8 2781.13 386.488   2
   2  -2  -7 201108. 4842.60   1
   2   2  -7 194847. 4995.92   2
   2  -2  -7 196565. 4622.64   2
   2  -2  -6 15783.3 837.651   1
   2  -2  -6 14012.6 654.897   2
   2   2  -6 16424.2 872.911   2
   2   2  -5 6514.71 492.342   1
   2  -2  -5 6673.18 529.609   1
   2   2  -4 14271.6 754.433   1
   2  -2  -4 14488.0 804.380   1
   2   2  -3 257125. 6015.19   1
   2  -2  -3 256740. 6116.82   1
   2   2  -2 49116.9 1628.48   1
   2  -2  -2 49510.6 1683.39   1
   2  -2  -1 81353.6 2395.68   1
   2   2  -1 80676.9 2312.42   1
   2  -2   0 82240.7 2432.40   1
   2   2   0 85297.3 2378.51   1
   2  -2   1 22990.7 1057.01   1
   2   2   1 25897.1 1021.80   1
  -2   2  -1 23880.8 1076.70   2
   2   2   2 21952.8 929.596   1
   2  -2   2 21424.0 1031.72   1
  -2   2  -2 20443.5 1065.81   2
   2   2   3 4402.00 390.496   1
   2  -2   3 4364.77 436.865   1
  -2   2  -3 4298.30 505.189   2
   2   2   4 9506.19 588.863   1
  -2   2  -4 9245.13 795.072   2
   2   2   5 65353.0 1997.68   1
  -2   2  -5 68953.6 2595.96   2
   2   2   6 68194.4 2079.34   1
  -2  -2  -6 70640.2 2566.44   2
  -2   2  -6 65807.5 2709.49   2
   2   2   7 95252.1 2714.02   1
  -2  -2  -7 93801.3 3264.77   2
  -2   2  -7 98827.9 3636.72   2
  -2  -2  -8 662.934 315.049   2
   2   2   8 646.216 195.791   1
  -2   2  -8 189.392 276.703   2
  -2  -2  -9 773.636 391.826   2
   2   2   9 710.357 217.029   1
  -2   2  -9 1106.41 519.405   2
  -2  -2 -10 24210.7 1656.13   2
  -2   2 -10 24901.7 1921.32   2
  -2  -2 -11 21446.9 1606.25   2
  -2   2 -11 21963.2 1913.56   2
  -2  -2 -12 11197.5 1199.30   2
  -2   2 -12 9469.80 1249.62   2
  -2  -2 -13 83577.9 3779.37   2
  -2   2 -13 84653.1 4277.19   2
  -2   2 -14 48209.9 3270.42   2
  -2   2 -15 51351.2 1913.01   7
  -2  -2 -15 53421.5 1925.49   7
  -2   2 -16 1489.42 300.401   7
  -2  -2 -16 1641.40 333.161   7
  -2   2 -16 750.103 568.764   2
  -2  -2 -17 6966.72 645.775   7
  -2   2 -17 6703.42 1272.07   2
  -2  -2 -18 932.618 200.985   6
  -2   2 -18 1243.38 208.310   6
  -2   2 -18 1673.38 681.099   2
  -2  -2 -18 1457.90 266.908   4
  -2  -2 -19 19294.1 1015.61   4
  -2  -2 -19 19274.7 933.276   6
  -2   2 -19 20299.8 894.184   6
  -2  -2 -20 12343.9 793.581   4
  -2   2 -20 12183.0 682.391   6
  -2  -2 -20 12810.2 744.765   6
  -2  -2 -21 24674.0 1162.38   4
  -2   2 -21 22144.7 1158.48   4
  -2   2 -21 25102.7 1055.03   6
  -2  -2 -21 24122.1 1103.45   6
  -2   2 -22 2900.93 383.621   4
  -2  -2 -22 2557.39 337.364   4
  -2   2 -22 2713.49 321.646   6
  -2  -2 -22 3024.25 363.675   6
  -2   2 -23 2422.34 345.039   4
  -2   2 -23 2868.37 334.124   6
  -2  -2 -23 2857.20 353.775   6
  -2   2 -24 236.872 124.646   4
  -2   2 -24 382.568 111.757   6
  -2  -2 -24 313.465 102.294   6
  -2   2 -25 1784.91 254.713   4
  -2   2 -25 1920.73 236.628   6
  -2  -2 -25 2092.59 290.153   6
  -2   2 -26 153.954 86.5612   4
  -2  -2 -26 90.7535 118.377   6
   2   3 -28 1564.98 199.637   4
   2  -3 -27 8828.22 540.501   4
   2   3 -27 9756.39 592.422   4
   2   3 -26 1120.78 249.776   4
   2  -3 -26 693.420 179.313   4
   2   3 -25 10119.8 734.943   4
   2  -3 -25 9484.41 696.919   4
   2   3 -24 2580.81 411.482   4
   2  -3 -24 2106.82 375.480   4
   2   3 -23-149.110 215.145   4
   2  -3 -23 124.848 228.822   4
   2   3 -22-79.7578 197.230   4
   2  -3 -22-143.256 206.263   6
   2  -3 -22 215.335 206.899   4
   2  -3 -21 35240.7 1695.59   6
   2   3 -21 36521.8 1675.05   4
   2  -3 -21 38202.1 1692.48   4
   2   3 -20 3454.47 479.957   4
   2  -3 -20 3600.96 516.100   6
   2  -3 -20 4788.67 569.392   4
   2  -3 -19 51535.7 2142.97   6
   2   3 -19 54868.3 2122.87   4
   2  -3 -19 58419.4 2126.38   4
   2  -3 -18 315.138 218.641   6
   2   3 -18 897.638 305.021   4
   2  -3 -18 258.144 178.453   4
   2  -3 -17 828.815 316.947   6
   2   3 -17 412.460 318.462   2
   2   3 -17 1076.43 279.381   4
   2  -3 -17 853.762 229.861   4
   2  -3 -16 14295.5 968.979   5
   2  -3 -16 12938.5 903.447   6
   2   3 -16 12532.7 1329.35   2
   2  -3 -16 14614.6 859.406   4
   2   3 -15 49982.6 2639.01   2
   2   3 -14 13582.3 1247.55   2
   2   3 -13 106570. 3767.64   2
   2   3 -12 118455. 3830.49   2
   2   3 -11 56443.0 2255.99   2
   2  -3 -10 1880.14 282.114   2
   2   3 -10 2146.91 389.742   2
   2  -3  -9 14758.1 745.313   2
   2   3  -9 14780.8 963.758   2
   2  -3  -8 1342.52 228.535   1
   2  -3  -8 1509.64 194.353   2
   2   3  -8 1798.10 332.222   2
   2  -3  -7 129745. 3010.67   2
   2   3  -7 121437. 3565.65   2
   2  -3  -7 121003. 3325.03   1
   2   3  -6 5023.03 489.662   2
   2  -3  -6 4050.63 279.911   2
   2  -3  -6 4365.91 434.243   1
   2  -3  -5 320504. 7082.41   2
   2  -3  -5 349846. 7636.20   1
   2   3  -4 203054. 4857.76   1
   2  -3  -4 202555. 5013.15   1
   2   3  -3 30645.6 1156.18   1
   2  -3  -3 29722.8 1238.89   1
   2   3  -2 44436.9 1473.11   1
   2  -3  -2 41336.5 1543.93   1
   2   3  -1 38435.9 1347.06   1
   2  -3  -1 38055.3 1446.39   1
   2  -3   0 446.666 157.801   1
   2   3   0 763.307 174.683   1
  -2   3   0 528.181 166.718   2
  -2   3  -1 83667.1 2522.97   2
   2   3   1 83530.5 2311.36   1
   2  -3   1 83498.8 2521.24   1
  -2   3  -2 8861.81 690.394   2
   2  -3   2 8586.97 637.983   1
   2   3   2 7659.19 511.058   1
  -2   3  -3 425726. 9960.43   2
   2   3   3 422296. 9315.95   1
  -2   3  -4 938.140 287.839   2
   2   3   4 1442.25 195.034   1
  -2   3  -5 65378.7 2598.32   2
   2   3   5 62233.3 1858.39   1
   2   3   6 258.560 116.574   1
  -2   3  -6 96.8784 224.432   2
   2   3   7 2072.87 277.559   1
  -2   3  -7 1876.68 508.527   2
   2   3   8 2839.22 323.722   1
  -2   3  -8 4283.59 759.258   2
  -2   3  -9 77428.9 3543.38   2
  -2   3 -10 48599.0 2820.99   2
  -2   3 -11 71298.3 3735.20   2
  -2   3 -12 4065.73 897.043   2
  -2   3 -13 13689.4 1717.72   2
  -2   3 -14 11203.7 1551.98   2
  -2   3 -15 25080.1 2465.39   2
  -2  -3 -15 28087.5 1303.87   7
  -2   3 -15 27076.4 1294.25   7
  -2   3 -16 6218.49 1313.61   2
  -2  -3 -16 6226.57 618.940   7
  -2  -3 -17 66540.1 2329.55   7
  -2  -3 -17 64136.7 1965.67   6
  -2   3 -17 60564.9 4117.24   2
  -2   3 -18 5575.46 1235.05   2
  -2  -3 -18 6317.08 504.509   6
  -2  -3 -18 7047.61 564.299   4
  -2   3 -18 6627.66 468.648   6
  -2   3 -19 9460.76 574.850   6
  -2  -3 -19 9940.16 652.660   6
  -2  -3 -19 10421.2 704.722   4
  -2  -3 -20 2015.91 327.099   6
  -2   3 -20 1746.88 242.382   6
  -2   3 -21 994.628 183.257   6
  -2  -3 -21 768.150 208.417   6
  -2   3 -22 88.3055 136.427   4
  -2   3 -22 468.478 158.072   6
  -2  -3 -22 456.122 187.671   6
  -2   3 -23 20814.1 1043.61   4
  -2   3 -23 23368.1 973.459   6
  -2  -3 -23 22648.9 1059.47   6
  -2  -3 -24 2507.38 315.659   6
  -2   3 -24 2422.37 326.067   4
  -2   3 -25 9656.74 583.894   4
  -2  -3 -25 11768.3 665.047   6
  -2  -3 -26 329.302 122.380   6
  -2   3 -26 150.620 81.8680   4
   2   4 -28 1065.35 161.610   4
   2  -4 -27-49.7317 95.4597   4
   2   4 -27-41.3086 99.9707   4
   2  -4 -26 713.021 179.646   4
   2   4 -26 776.839 177.142   4
   2  -4 -25 2711.03 347.388   4
   2   4 -25 2833.76 388.226   4
   2   4 -24 16004.1 965.489   4
   2  -4 -24 14863.1 910.856   4
   2  -4 -23 10933.4 803.644   4
   2   4 -23 10668.7 819.776   4
   2  -4 -22 29347.6 1511.83   6
   2   4 -22 30598.9 1470.80   4
   2  -4 -22 29579.0 1409.31   4
   2  -4 -21 817.088 314.146   6
   2  -4 -21 1075.91 296.524   4
   2   4 -21 775.328 263.424   4
   2  -4 -20 3878.35 553.276   6
   2  -4 -20 3613.52 470.149   4
   2   4 -20 3892.22 520.011   4
   2  -4 -19 636.137 307.051   6
   2  -4 -19-82.3153 201.958   4
   2   4 -19 346.772 246.399   4
   2  -4 -18 40052.7 1643.75   4
   2   4 -18 37206.0 2625.14   2
   2  -4 -18 35607.3 1701.99   6
   2   4 -18 35851.8 1624.62   4
   2   4 -17 22203.9 1942.79   2
   2  -4 -17 24558.9 1192.78   4
   2  -4 -17 22537.0 1281.99   6
   2  -4 -17 23100.2 1309.69   5
   2   4 -16 76514.2 3526.21   2
   2  -4 -16 82676.7 2479.33   4
   2  -4 -16 79087.9 2699.59   5
   2   4 -15 21117.6 1675.98   2
   2   4 -14 6607.20 861.550   2
   2   4 -13 4746.26 658.909   2
   2   4 -12 10258.9 931.919   2
   2   4 -11 12911.3 997.372   2
   2   4 -10 165646. 4697.56   2
   2   4  -9 17856.4 1122.07   2
   2   4  -8 51049.2 2011.12   2
   2  -4  -8 47368.5 1350.75   2
   2  -4  -8 48006.2 1628.26   1
   2   4  -7 24883.1 1282.03   2
   2  -4  -7 26346.8 783.199   2
   2  -4  -7 25174.7 1117.06   1
   2  -4  -6 25846.7 1155.61   1
   2  -4  -6 26587.1 710.242   2
   2   4  -6 25047.3 1247.33   2
   2  -4  -5 5299.48 483.007   1
   2  -4  -5 5154.52 226.908   2
   2  -4  -4 170561. 4373.65   1
   2  -4  -3 2376.64 334.317   1
   2   4  -2 122457. 3151.28   1
   2  -4  -2 128050. 3413.23   1
   2   4  -1 1802.13 248.352   1
  -2   4   1 1822.49 249.838   2
  -2   4   0 171939. 4457.45   2
   2  -4   0 175762. 4607.19   1
   2   4   1 40113.2 1320.89   1
   2  -4   1 39652.5 1569.26   1
  -2   4  -1 38953.8 1544.55   2
   2   4   2 33505.9 1163.88   1
  -2   4  -2 35288.3 1520.84   2
   2   4   3 17204.4 750.561   1
  -2   4  -3 17936.2 1112.58   2
   2   4   4 177331. 4215.87   1
  -2   4  -4 188286. 5208.80   2
   2   4   5 50399.9 1499.75   1
  -2   4  -5 53558.0 2376.98   2
   2   4   6 148531. 3559.53   1
  -2   4  -6 159480. 5020.11   2
   2   4   7 115106. 2822.96   1
  -2   4  -7 114626. 4339.17   2
  -2   4  -8 10677.6 1260.49   2
  -2   4  -9 74226.8 3607.39   2
  -2   4 -10 1595.90 616.957   2
  -2   4 -11 851.108 561.337   2
  -2   4 -12 111665. 5244.37   2
  -2   4 -13 14785.1 1842.24   2
  -2   4 -14 64272.8 2146.39   7
  -2  -4 -14 61954.7 2123.05   7
  -2   4 -14 58268.2 3891.11   2
  -2   4 -15 27473.0 2658.02   2
  -2   4 -15 31402.7 1407.35   7
  -2  -4 -15 32284.8 1426.92   7
  -2  -4 -15 31316.8 1288.02   5
  -2  -4 -16 49357.9 1765.67   5
  -2  -4 -16 46020.2 1834.35   7
  -2  -4 -17 2667.47 407.306   7
  -2   4 -17 2019.66 788.516   2
  -2  -4 -17 2785.36 386.878   5
  -2  -4 -17 2754.75 328.218   6
  -2   4 -18 17713.3 2263.07   2
  -2  -4 -18 16216.8 863.621   6
  -2   4 -18 18493.9 803.609   6
  -2   4 -19 782.530 168.507   6
  -2  -4 -19 767.829 204.966   6
  -2   4 -20 9130.92 568.323   6
  -2  -4 -20 8681.16 632.623   6
  -2  -4 -21 11680.5 751.478   6
  -2   4 -21 11117.5 642.932   6
  -2   4 -22 10100.8 735.138   4
  -2  -4 -22 11125.0 730.189   6
  -2   4 -22 11839.0 655.252   6
  -2  -4 -23 4051.75 421.565   6
  -2   4 -23 3916.15 426.142   4
  -2  -4 -24 93.0737 132.995   6
  -2   4 -24-53.8062 132.262   4
  -2  -4 -25 1628.22 247.866   6
  -2   4 -25 1337.67 228.234   4
  -2  -4 -26 1253.53 199.675   6
  -2   4 -26 1108.25 170.103   4
   2   5 -28 12424.2 568.108   4
   2   5 -27 1358.60 218.936   4
   2  -5 -27 1307.11 192.812   4
   2  -5 -26 8701.44 565.811   4
   2   5 -26 10344.9 650.978   4
   2  -5 -25 385.805 163.190   4
   2   5 -25 68.4948 144.749   4
   2  -5 -24 532.666 193.086   4
   2   5 -24 318.840 193.456   4
   2  -5 -23 1416.11 274.274   4
   2   5 -23 1770.03 350.236   4
   2   5 -22 8042.53 716.624   4
   2  -5 -22 8070.83 682.155   4
   2   5 -21 685.355 305.526   4
   2  -5 -21 646.541 255.823   4
   2  -5 -21 1195.85 326.046   6
   2  -5 -20 45776.1 1796.91   4
   2   5 -20 41616.8 1801.38   4
   2  -5 -20 40599.2 1885.59   6
   2   5 -19 4583.20 553.630   4
   2  -5 -19 4329.06 496.493   4
   2  -5 -19 4443.54 566.654   6
   2   5 -18 43645.1 2927.72   2
   2  -5 -18 39869.7 1850.93   6
   2  -5 -18 42366.3 1920.09   5
   2  -5 -18 45995.5 1788.28   4
   2   5 -18 43574.6 1823.71   4
   2   5 -17 88.2012 266.515   2
   2  -5 -17-184.532 185.417   4
   2  -5 -17-150.829 250.344   5
   2  -5 -17 100.751 208.822   6
   2   5 -16 906.807 389.537   2
   2  -5 -16 846.218 274.939   6
   2  -5 -16 1108.14 230.483   4
   2  -5 -16 1347.53 335.673   5
   2  -5 -15 1847.60 285.541   4
   2   5 -15 2647.99 601.004   2
   2  -5 -15 2193.95 372.642   5
   2  -5 -15 1909.29 343.273   6
   2   5 -14 83296.4 3443.61   2
   2   5 -13 658.303 296.122   2
   2   5 -12 137053. 4396.14   2
   2   5 -11 14922.3 1096.50   2
   2   5 -10 2596.44 460.497   2
   2   5  -9 21571.3 1271.54   2
   2  -5  -9 22826.8 981.117   1
   2   5  -8 27580.8 1440.61   2
   2  -5  -8 25685.9 1096.39   1
   2   5  -7 16591.2 1041.79   2
   2  -5  -7 16722.4 887.762   1
   2   5  -6 260799. 6376.55   2
   2  -5  -6 244945. 6022.94   1
   2   5  -5 20511.8 1082.30   2
   2  -5  -5 20159.5 1025.93   1
   2  -5  -4 92261.9 2731.69   1
   2  -5  -3 14214.3 848.304   1
   2  -5  -2 3747.70 423.000   1
   2  -5  -1 1054.17 249.827   1
  -2   5   1 1271.40 215.633   2
   2  -5   0 94421.3 2887.99   1
   2   5   0 94940.2 2465.49   1
  -2   5   0 92807.4 2723.69   2
   2  -5   1 34983.3 1512.69   1
  -2   5  -1 34384.1 1465.19   2
   2   5   1 33679.4 1136.82   1
  -2   5  -2 193950. 5231.00   2
   2   5   2 198150. 4541.40   1
  -2   5  -3 14408.0 1059.27   2
   2   5   3 13685.8 599.245   1
  -2   5  -4 9381.46 917.682   2
   2   5   4 9214.95 452.025   1
  -2   5  -5 534.985 267.710   2
   2   5   5 26.5163 39.9273   1
  -2   5  -6 23800.9 1790.41   2
  -2   5  -7 7649.69 1096.67   2
  -2   5  -8 51161.7 2958.48   2
  -2   5  -9 1402.62 600.966   2
  -2   5 -10 83975.4 4238.55   2
  -2   5 -11 2176.16 829.513   2
  -2   5 -12 30100.3 2584.54   2
  -2   5 -13 796.002 550.688   2
  -2   5 -14 9520.20 696.585   7
  -2  -5 -14 8771.24 668.613   7
  -2  -5 -15 105.437 126.066   5
  -2  -5 -15 125.134 161.288   7
  -2   5 -15 321.654 394.436   2
  -2  -5 -16 34092.6 1273.80   6
  -2  -5 -16 34715.6 1432.16   5
  -2   5 -16 30650.8 2924.58   2
  -2  -5 -16 36096.2 1545.51   7
  -2   5 -17 1316.51 554.082   2
  -2  -5 -17 916.640 233.494   6
  -2  -5 -17 1388.02 285.736   5
  -2  -5 -17 1171.66 318.903   7
  -2  -5 -18 15324.6 945.312   5
  -2  -5 -18 13984.1 792.976   6
  -2  -5 -19 8426.77 694.006   5
  -2  -5 -19 7693.33 596.546   6
  -2  -5 -20 945.374 248.002   5
  -2  -5 -20 990.703 259.482   6
  -2  -5 -21 1269.85 280.187   6
  -2  -5 -22 19421.7 1004.03   6
  -2  -5 -23 143.784 178.000   6
  -2   5 -23 167.067 146.657   4
  -2   5 -24 18767.8 913.610   4
  -2  -5 -24 20422.4 978.223   6
  -2   5 -25 280.953 109.463   4
  -2  -5 -25 420.883 160.673   6
  -2   5 -26 898.210 157.981   4
  -2  -5 -26 1124.82 182.159   6
   2   6 -27 812.564 160.984   4
   2  -6 -26 5345.47 415.751   4
   2   6 -26 5719.08 471.096   4
   2  -6 -25 4944.08 445.375   4
   2   6 -25 5356.55 495.721   4
   2   6 -24 14911.3 885.039   4
   2  -6 -24 14318.0 839.058   4
   2  -6 -23 2647.27 386.845   4
   2   6 -23 2285.51 371.202   4
   2   6 -22 5686.43 605.786   4
   2  -6 -22 5643.26 577.560   4
   2  -6 -21 3219.52 490.155   6
   2   6 -21 2727.20 429.666   4
   2  -6 -21 3253.67 438.218   4
   2  -6 -20 228.949 230.132   6
   2   6 -20-126.101 215.849   4
   2  -6 -20 388.797 190.081   4
   2  -6 -19 331.211 244.568   6
   2   6 -19 472.299 230.330   4
   2  -6 -19 74.6545 152.193   4
   2  -6 -18 26432.2 1468.85   6
   2  -6 -18 29913.0 1348.90   4
   2   6 -18 27644.5 2323.44   2
   2  -6 -18 31595.0 1609.57   5
   2  -6 -17 20498.3 1247.56   6
   2  -6 -17 22373.6 1118.66   4
   2   6 -17 20567.9 1853.88   2
   2  -6 -17 23771.8 1339.87   5
   2  -6 -16 32770.4 1583.07   6
   2  -6 -16 34376.3 1413.68   4
   2   6 -16 32325.6 2277.12   2
   2  -6 -16 33707.4 1602.56   5
   2  -6 -15 12000.3 867.693   6
   2  -6 -15 12660.4 910.043   5
   2  -6 -15 13218.4 779.412   4
   2   6 -14 1925.80 460.224   2
   2   6 -13 18889.2 1401.74   2
   2   6 -12 11720.2 1040.76   2
   2   6 -11 12365.2 1011.87   2
   2   6 -10 77530.1 2850.29   2
   2  -6  -9 74069.8 2137.50   1
   2   6  -9 77973.2 2773.26   2
   2   6  -8 5510.55 643.289   2
   2  -6  -8 5387.89 466.223   1
   2   6  -7 92969.1 3003.71   2
   2  -6  -7 88315.4 2655.19   1
   2   6  -6 8508.38 734.451   2
   2  -6  -6 8571.60 635.722   1
   2   6  -5 37417.8 1617.49   2
   2  -6  -5 39342.5 1547.90   1
   2  -6  -4 28295.9 1279.42   1
   2  -6  -3 13076.1 825.539   1
   2  -6  -2 58457.7 2046.67   1
  -2   6   1 257137. 5956.70   2
   2  -6  -1 246445. 6249.16   1
  -2   6   0 95720.5 2821.66   2
   2  -6   0 94394.2 2962.92   1
  -2   6  -1 7120.38 652.213   2
   2  -6   1 7677.97 707.134   1
  -2   6  -2 4569.53 584.946   2
  -2   6  -3 864.568 343.059   2
  -2   6  -4 19983.8 1546.95   2
  -2   6  -5 2332.18 602.675   2
  -2   6  -6 56685.7 3124.24   2
  -2   6  -7 35866.1 2576.26   2
  -2   6  -8 102698. 4805.28   2
  -2   6  -9 21292.3 2074.22   2
  -2   6 -10-276.539 635.567   2
  -2   6 -11 16035.5 1834.06   2
  -2   6 -12 31908.7 2739.87   2
  -2   6 -13 31740.5 2755.46   2
  -2  -6 -14 5836.83 483.856   5
  -2  -6 -14 5662.96 541.717   7
  -2  -6 -15 2258.87 376.134   7
  -2   6 -15 2140.40 834.704   2
  -2  -6 -15 1834.79 300.298   5
  -2  -6 -16 4840.47 493.320   5
  -2  -6 -16 3948.64 389.532   6
  -2  -6 -16 3844.55 490.086   7
  -2   6 -16 3954.33 1083.47   2
  -2  -6 -17 7472.84 563.119   6
  -2  -6 -17 8544.06 739.449   7
  -2   6 -17 7249.62 1401.32   2
  -2  -6 -17 8953.64 692.037   5
  -2  -6 -18 7184.25 571.180   6
  -2  -6 -18 8442.49 685.640   5
  -2  -6 -19 12233.9 771.169   6
  -2  -6 -19 13191.3 890.204   5
  -2  -6 -20 16211.5 922.728   6
  -2  -6 -20 16458.5 990.398   5
  -2  -6 -21 9390.00 687.336   6
  -2  -6 -21 9392.87 726.273   5
  -2  -6 -22 11401.2 761.405   6
  -2   6 -23 13.0383 158.870   4
  -2  -6 -23 379.190 202.633   6
  -2   6 -24 1393.22 239.429   4
  -2  -6 -24 1721.28 279.909   6
  -2   6 -25 3225.75 317.901   4
  -2  -6 -25 3115.26 333.323   6
  -2   6 -26 9286.66 494.205   4
   2   7 -27 8547.91 495.512   4
   2   7 -26 1045.43 206.011   4
   2  -7 -26 747.278 161.435   4
   2   7 -25 5624.78 487.398   4
   2  -7 -25 4841.71 419.479   4
   2   7 -24-125.245 157.987   4
   2  -7 -24-117.784 146.874   4
   2   7 -23 3388.58 444.881   4
   2  -7 -23 3234.76 413.129   4
   2   7 -22 898.117 241.936   4
   2  -7 -22 727.794 203.252   4
   2   7 -21 42673.4 1784.37   4
   2  -7 -21 45271.6 1745.37   4
   2  -7 -21 43166.5 1961.85   6
   2   7 -20 13610.5 946.433   4
   2  -7 -20 15038.9 928.191   4
   2  -7 -20 14080.5 1068.89   6
   2   7 -19 18027.1 1095.82   4
   2  -7 -19 17987.0 1183.75   6
   2  -7 -19 19825.3 1254.62   5
   2  -7 -19 20291.0 1092.00   4
   2   7 -18-169.434 305.198   2
   2  -7 -18-39.6972 185.802   4
   2  -7 -18 516.733 322.207   6
   2  -7 -18 376.626 269.082   5
   2   7 -17 1032.51 484.431   2
   2  -7 -17 1400.75 267.349   4
   2  -7 -17 1230.95 332.351   6
   2  -7 -17 1610.16 366.409   5
   2   7 -16 3343.89 763.586   2
   2  -7 -16 3097.31 471.406   6
   2  -7 -16 3810.85 497.139   5
   2  -7 -16 3694.48 444.864   4
   2   7 -15 12763.9 1357.64   2
   2  -7 -15 11453.2 731.802   4
   2  -7 -15 12743.4 906.148   5
   2  -7 -15 12451.7 896.343   6
   2  -7 -14 19826.5 1121.22   6
   2   7 -14 21857.6 1635.65   2
   2  -7 -14 20456.9 1131.58   5
   2   7 -13 66315.6 2907.86   2
   2   7 -12 1645.32 418.271   2
   2   7 -11 92924.7 3350.64   2
   2   7 -10 9381.11 869.558   2
   2   7  -9 1413.24 354.559   2
   2  -7  -8 9064.72 613.431   1
   2   7  -8 9485.05 876.879   2
   2  -7  -7 67007.2 2191.86   1
   2   7  -7 70776.5 2606.92   2
   2  -7  -6 1034.24 220.191   1
   2   7  -6 1474.83 376.373   2
   2  -7  -5 24897.7 1200.59   1
   2   7  -5 27132.9 1355.16   2
   2  -7  -4 4943.34 506.793   1
   2  -7  -3 7923.48 657.254   1
  -2   7   2 2683.82 282.195   2
   2  -7  -2 2956.81 400.046   1
  -2   7   1 18767.1 934.412   2
   2  -7  -1 17343.9 1055.38   1
   2  -7   0 1484.35 318.138   1
  -2   7   0 1628.81 313.031   2
  -2   7  -1 130940. 3956.59   2
  -2   7  -2 1567.72 389.417   2
  -2   7  -3 42366.4 2337.74   2
  -2   7  -4-63.3329 375.581   2
  -2   7  -5 43128.1 2836.91   2
  -2   7  -6 5365.84 1091.62   2
  -2   7  -7 49023.3 3410.46   2
  -2   7  -8 6613.30 1260.47   2
  -2   7  -9 120909. 5550.11   2
  -2   7 -10 1326.38 640.571   2
  -2   7 -11 80021.6 4432.11   2
  -2   7 -12 6561.93 1229.85   2
  -2   7 -13 3787.15 1011.80   2
  -2  -7 -14 5199.27 461.465   5
  -2   7 -14 5593.80 1119.16   2
  -2  -7 -14 4595.43 496.871   7
  -2  -7 -15 22488.2 1201.67   7
  -2  -7 -15 26565.4 1065.96   6
  -2  -7 -15 26300.3 1184.48   5
  -2   7 -15 25227.0 2668.10   2
  -2   7 -16 263.195 420.895   2
  -2  -7 -16 332.896 192.134   5
  -2  -7 -16 119.993 145.707   6
  -2  -7 -16 176.943 136.007   7
  -2  -7 -17 45094.6 1748.88   5
  -2  -7 -17 43525.1 1579.39   6
  -2   7 -17 41816.3 3594.32   2
  -2  -7 -18 585.005 191.232   5
  -2  -7 -18 622.609 206.528   6
  -2  -7 -19 3846.70 472.058   5
  -2  -7 -19 3011.03 384.043   6
  -2  -7 -20 489.425 204.747   5
  -2  -7 -20 513.386 237.189   6
  -2  -7 -21 811.147 230.371   5
  -2  -7 -21 1330.04 300.284   6
  -2  -7 -22 4226.63 449.033   6
  -2  -7 -23 15481.0 868.250   6
  -2   7 -23 16804.6 886.620   4
  -2  -7 -24 465.764 196.894   6
  -2   7 -24 302.372 142.754   4
  -2  -7 -25 9230.77 585.885   6
  -2   7 -25 9223.92 545.657   4
  -2   7 -26 1155.61 167.703   4
   2   8 -27 68.1463 76.3628   4
   2   8 -26 243.978 96.1760   4
   2   8 -25 5512.91 471.413   4
   2  -8 -25 5087.76 404.703   4
   2   8 -24 2116.55 323.053   4
   2  -8 -24 2224.53 293.781   4
   2  -8 -23 13057.6 788.486   4
   2   8 -23 14228.1 877.271   4
   2   8 -22 1929.49 364.836   4
   2  -8 -22 1874.96 302.746   4
   2   8 -21 4054.60 500.066   4
   2  -8 -21 3308.30 430.872   4
   2   8 -20 3318.04 467.048   4
   2  -8 -20 3186.72 413.915   4
   2  -8 -20 3622.19 557.112   6
   2   8 -19 37720.5 1678.60   4
   2  -8 -19 38939.2 1857.86   6
   2  -8 -19 41749.8 1938.31   5
   2  -8 -19 40808.2 1624.11   4
   2   8 -18 4102.17 923.639   2
   2  -8 -18 4325.92 584.828   6
   2  -8 -18 3803.43 593.237   5
   2  -8 -18 4029.33 464.873   4
   2  -8 -17 32027.9 1611.13   6
   2  -8 -17 34663.2 1680.99   5
   2  -8 -17 32249.8 1395.64   4
   2   8 -16 1722.77 559.936   2
   2  -8 -16 846.695 288.581   6
   2  -8 -16 1020.85 307.134   5
   2  -8 -16 1255.26 252.758   4
   2  -8 -15 23529.8 1274.36   6
   2  -8 -15 23050.0 1104.48   4
   2   8 -15 24379.5 1920.76   2
   2  -8 -15 24328.6 1318.08   5
   2  -8 -14 26884.2 1331.32   6
   2  -8 -14 27472.8 1185.28   4
   2  -8 -14 25701.0 1322.00   5
   2   8 -14 30183.2 1990.75   2
   2   8 -13 385.550 347.486   2
   2   8 -12 8782.24 956.435   2
   2   8 -11 61809.9 2639.94   2
   2   8 -10 998.494 338.145   2
   2   8  -9 24837.9 1468.31   2
   2   8  -8 2738.77 504.711   2
   2   8  -7 4275.86 608.030   2
   2  -8  -7 5155.65 484.981   1
   2   8  -6 411.906 260.378   2
   2  -8  -6 852.951 256.163   1
   2   8  -5 6347.15 662.237   2
   2  -8  -5 6590.67 586.389   1
   2   8  -4 1593.41 340.918   2
   2  -8  -4 1713.24 303.908   1
   2  -8  -3 42764.5 1774.13   1
   2  -8  -2 170058. 4746.72   1
  -2   8   2 176145. 4220.56   2
   2  -8  -1 211137. 5592.30   1
  -2   8   1 208155. 5256.82   2
   2  -8   0 9022.04 797.267   1
  -2   8   0 9043.17 753.793   2
  -2   8  -1 3607.70 547.717   2
  -2   8  -2 33179.7 2052.65   2
  -2   8  -3 20791.8 1847.50   2
  -2   8  -4 33686.5 2661.73   2
  -2   8  -5 3539.41 1041.23   2
  -2   8  -6 122304. 5998.43   2
  -2   8  -7 8476.33 1312.60   2
  -2   8  -8 25418.3 2402.30   2
  -2   8  -9 16161.1 1893.10   2
  -2   8 -10 409.112 550.183   2
  -2   8 -11 20122.7 2154.20   2
  -2   8 -12 1809.86 659.423   2
  -2  -8 -13 31073.1 1230.05   5
  -2   8 -13 24507.7 2532.57   2
  -2  -8 -14 19409.1 1061.62   7
  -2  -8 -14 21034.6 911.505   6
  -2   8 -14 19426.8 2304.77   2
  -2  -8 -14 22167.0 1043.08   5
  -2  -8 -15 2354.73 302.262   6
  -2  -8 -15 2054.51 330.365   5
  -2  -8 -15 1995.25 348.016   7
  -2  -8 -16 10435.5 665.789   6
  -2   8 -16 9420.77 1723.16   2
  -2  -8 -16 12089.5 800.266   5
  -2  -8 -16 11297.8 812.905   7
  -2  -8 -17 562.121 206.851   6
  -2  -8 -17 684.794 232.777   5
  -2  -8 -18 3321.64 417.784   6
  -2  -8 -18 3721.24 508.778   5
  -2  -8 -19 30930.5 1343.91   6
  -2  -8 -19 30584.9 1448.59   5
  -2  -8 -20 8004.22 646.956   6
  -2  -8 -20 7636.93 673.631   5
  -2  -8 -21 30456.6 1348.71   6
  -2  -8 -21 29276.7 1387.45   5
  -2  -8 -22 915.164 215.925   6
  -2   8 -23 1008.30 245.838   4
  -2  -8 -23 590.568 181.116   6
  -2   8 -24 108.963 100.932   4
  -2  -8 -24 418.816 188.265   6
  -2   8 -25 1919.97 238.345   4
  -2  -8 -25 2147.69 270.510   6
   2   9 -26 3243.94 305.292   4
   2   9 -25 4647.76 425.068   4
   2   9 -24 3053.70 354.118   4
   2  -9 -24 3115.88 334.194   4
   2   9 -23 236.221 159.832   4
   2  -9 -23 122.513 109.352   4
   2   9 -22 4717.50 498.301   4
   2  -9 -22 4552.15 458.380   4
   2   9 -21 11431.5 804.549   4
   2  -9 -21 12208.4 777.598   4
   2   9 -20 15347.4 970.901   4
   2  -9 -20 15160.8 895.928   4
   2  -9 -19 19795.1 1274.48   6
   2  -9 -19 20926.8 1344.21   5
   2   9 -19 20255.3 1133.14   4
   2  -9 -19 19302.5 1036.84   4
   2  -9 -18 1990.46 317.368   4
   2  -9 -18 2093.98 441.130   6
   2  -9 -18 2005.64 440.136   5
   2   9 -17-125.125 270.237   2
   2  -9 -17 76.4711 144.402   4
   2  -9 -17-373.850 296.823   5
   2   9 -16 1292.12 509.303   2
   2  -9 -16 1625.03 336.787   6
   2  -9 -16 1052.56 295.247   5
   2  -9 -16 1738.33 325.911   4
   2  -9 -15 33646.3 1536.50   6
   2  -9 -15 29132.0 1278.58   4
   2   9 -15 32586.2 2290.70   2
   2  -9 -15 31287.7 1540.12   5
   2  -9 -14 22205.2 1179.49   6
   2  -9 -14 20537.1 1009.42   4
   2  -9 -14 21659.6 1202.78   5
   2   9 -14 20981.9 1668.47   2
   2  -9 -13 11010.2 778.191   6
   2   9 -13 9509.86 1040.03   2
   2  -9 -13 10970.3 805.124   5
   2   9 -12 87180.3 3461.06   2
   2   9 -11 5098.49 700.148   2
   2   9 -10 1198.38 379.635   2
   2   9  -9 6489.65 738.979   2
   2   9  -8 19211.7 1295.30   2
   2   9  -7 59714.1 2459.55   2
   2   9  -6 35548.5 1745.79   2
   2  -9  -6 36390.1 1542.39   1
   2   9  -5 18462.7 1203.26   2
   2  -9  -5 19278.7 1080.58   1
   2   9  -4 157656. 4484.49   2
   2  -9  -4 155865. 4389.99   1
   2   9  -3 422.161 240.470   2
   2  -9  -3 526.054 261.132   1
  -2   9   2 60069.7 1888.38   2
   2  -9  -2 61192.1 2320.74   1
  -2   9   1 2455.80 383.640   2
   2  -9  -1 2571.40 461.713   1
  -2   9   0 92951.7 3187.61   2
   2  -9   0 98447.2 3303.97   1
  -2   9  -1 177073. 5514.30   2
  -2   9  -2 77058.1 3588.71   2
  -2   9  -3 4390.17 978.414   2
  -2   9  -4 80197.4 4793.05   2
  -2   9  -5 49472.7 3856.32   2
  -2   9  -6 1468.02 778.280   2
  -2   9  -7 668.426 621.773   2
  -2   9  -8 52033.7 3506.11   2
  -2   9  -9 218.464 528.950   2
  -2   9 -10 45295.0 3278.24   2
  -2   9 -11 10557.3 1590.94   2
  -2  -9 -12 528.005 134.533   6
  -2   9 -12 878.137 462.163   2
  -2  -9 -12 673.384 155.849   5
  -2  -9 -13 783.248 168.226   6
  -2  -9 -13 1301.99 240.292   5
  -2   9 -13 898.819 562.385   2
  -2  -9 -14 8958.90 676.274   7
  -2  -9 -14 9383.16 662.858   5
  -2  -9 -14 10150.1 607.716   6
  -2   9 -14 8846.54 1561.21   2
  -2  -9 -15 2440.41 345.240   5
  -2   9 -15 2041.33 900.337   2
  -2  -9 -15 1796.24 268.583   6
  -2  -9 -15 2327.32 355.862   7
  -2   9 -16 35849.7 3298.67   2
  -2  -9 -16 37186.2 1391.10   6
  -2  -9 -16 34510.5 1525.18   7
  -2  -9 -16 35295.9 1503.70   5
  -2  -9 -17 35971.5 1537.15   5
  -2  -9 -17 35583.4 1418.55   6
  -2  -9 -18 38257.8 1641.53   5
  -2  -9 -18 39210.2 1544.38   6
  -2  -9 -19 4027.02 456.181   6
  -2  -9 -19 4302.01 501.972   5
  -2  -9 -20 1687.64 326.508   6
  -2  -9 -20 1595.69 320.221   5
  -2  -9 -21 301.909 149.878   6
  -2  -9 -21 604.466 149.774   5
  -2  -9 -22 7535.50 600.017   6
  -2  -9 -23 2616.69 353.202   6
  -2   9 -23 2641.03 337.664   4
  -2   9 -24 8693.77 542.497   4
  -2  -9 -24 7428.90 544.695   6
  -2   9 -25 5613.26 390.513   4
   2  10 -26 361.113 118.247   4
   2  10 -25 187.923 148.160   4
   2  10 -24 16696.9 843.322   4
   2  10 -23 849.611 217.548   4
   2 -10 -23 723.793 180.359   4
   2  10 -22 17290.0 960.383   4
   2 -10 -22 16391.4 856.580   4
   2  10 -21 797.782 223.153   4
   2 -10 -21 343.489 202.244   4
   2  10 -20 2370.87 388.826   4
   2 -10 -20 2508.79 361.440   4
   2 -10 -19 1249.95 354.785   5
   2 -10 -19 1843.28 315.495   4
   2  10 -19 1856.04 345.259   4
   2 -10 -18 33861.2 1683.43   6
   2 -10 -18 36400.6 1788.86   5
   2 -10 -18 34897.9 1442.82   4
   2 -10 -17 706.158 289.512   6
   2 -10 -17 72.2037 127.267   4
   2 -10 -17 318.337 223.377   5
   2 -10 -16 76373.3 2721.68   5
   2 -10 -16 74199.2 2623.31   6
   2 -10 -16 67916.7 2258.76   4
   2  10 -16 75860.7 3813.86   2
   2 -10 -15 610.782 207.527   4
   2  10 -15 872.163 427.660   2
   2 -10 -15 1109.80 307.325   6
   2 -10 -15 616.192 271.306   5
   2 -10 -14 13822.4 967.167   5
   2 -10 -14 14659.3 941.379   6
   2 -10 -14 13089.0 782.804   4
   2  10 -14 14429.0 1411.58   2
   2 -10 -13 835.539 252.090   6
   2 -10 -13 1377.06 321.307   5
   2  10 -13 983.498 402.862   2
   2 -10 -13 1136.65 228.497   4
   2  10 -12 14063.3 1239.88   2
   2  10 -11 9038.24 946.660   2
   2  10 -10 111879. 3894.33   2
   2  10  -9 16539.0 1227.26   2
   2  10  -8 37547.7 1907.74   2
   2  10  -7 44642.0 2089.41   2
   2  10  -6 8412.68 844.548   2
   2 -10  -6 10012.1 771.923   1
   2  10  -5 21933.8 1347.13   2
   2 -10  -5 21648.3 1220.99   1
   2  10  -4 14855.8 1072.28   2
   2 -10  -4 16594.0 1079.40   1
   2  10  -3 7038.29 707.393   2
   2 -10  -3 5976.50 649.929   1
   2 -10  -2 105775. 3477.42   1
   2 -10  -1 5439.46 691.591   1
  -2  10   1 5884.78 606.469   2
   2 -10   0 70505.3 2764.45   1
  -2  10   0 68286.3 2724.02   2
  -2  10  -1-45.3767 293.220   2
  -2  10  -2 9597.44 1243.81   2
  -2  10  -3 55509.9 3549.72   2
  -2  10  -4 267471. 10102.2   2
  -2  10  -5 30130.9 2872.86   2
  -2  10  -6 114077. 5665.50   2
  -2  10  -7 6178.80 1173.05   2
  -2  10  -8 3701.95 921.148   2
  -2  10  -9 263.194 425.865   2
  -2  10 -10 14387.1 1853.36   2
  -2  10 -11 2112.71 793.008   2
  -2 -10 -11 2111.87 269.057   5
  -2 -10 -12 37210.9 1389.91   5
  -2 -10 -12 38598.3 1285.97   6
  -2 -10 -12 38410.9 1535.90   3
  -2 -10 -13 219.588 151.013   3
  -2  10 -13-152.900 417.410   2
  -2 -10 -13 81.5248 102.707   6
  -2 -10 -13 297.733 161.342   5
  -2 -10 -14 56642.3 1929.88   5
  -2 -10 -14 55400.1 1760.94   6
  -2 -10 -15 1679.11 297.313   5
  -2 -10 -15 2067.99 305.376   6
  -2  10 -15 1714.38 734.199   2
  -2 -10 -16 22749.3 1060.73   6
  -2 -10 -16 23197.3 1181.99   5
  -2 -10 -17-70.7373 192.766   5
  -2 -10 -17-165.001 175.320   6
  -2 -10 -18 22968.9 1140.65   6
  -2 -10 -18 24138.9 1257.76   5
  -2 -10 -19 1529.12 304.207   5
  -2 -10 -19 1788.82 312.016   6
  -2 -10 -20 27157.8 1249.53   6
  -2 -10 -20 26072.6 1314.46   5
  -2 -10 -21 671.027 215.386   5
  -2 -10 -21 465.005 226.808   6
  -2 -10 -22 10701.2 736.001   5
  -2 -10 -22 9863.43 695.153   6
  -2 -10 -23 379.626 158.044   6
  -2  10 -23 216.062 158.488   4
  -2 -10 -24 130.715 134.249   6
  -2  10 -24-8.91673 91.4118   4
  -2  10 -25 104.320 68.2652   4
   2  11 -26 3792.62 283.944   4
   2  11 -25 2150.56 256.589   4
   2  11 -24 19.8659 101.776   4
   2  11 -23-134.382 165.348   4
   2  11 -22 5120.58 484.565   4
   2  11 -21 9734.12 689.936   4
   2 -11 -21 9366.19 627.863   4
   2  11 -20 15822.9 938.266   4
   2 -11 -20 14158.4 820.031   4
   2 -11 -19 32817.8 1360.19   4
   2  11 -19 33525.2 1473.66   4
   2 -11 -19 31817.5 1708.48   5
   2 -11 -18 10443.8 920.067   5
   2 -11 -18 10570.4 722.501   4
   2 -11 -17 20849.2 1305.15   5
   2 -11 -17 21384.5 1056.69   4
   2 -11 -16-115.813 171.359   4
   2  11 -16-145.087 332.826   2
   2 -11 -16-136.334 248.843   5
   2 -11 -16 95.0318 199.327   6
   2 -11 -15 5553.50 591.808   6
   2 -11 -15 5969.22 513.179   4
   2 -11 -15 5089.84 611.280   5
   2  11 -15 6387.40 1073.13   2
   2  11 -14 17658.5 1592.05   2
   2 -11 -14 17763.6 928.332   4
   2 -11 -14 18714.2 1143.74   5
   2 -11 -14 18625.7 1107.63   6
   2  11 -13 20559.1 1635.50   2
   2 -11 -13 22649.5 1179.98   6
   2 -11 -13 20984.8 1004.65   4
   2 -11 -13 21458.0 1201.17   5
   2 -11 -12 49726.6 1940.20   5
   2 -11 -12 50207.4 1868.38   3
   2 -11 -12 51388.3 1899.58   6
   2  11 -12 47705.5 2474.12   2
   2  11 -11 16504.6 1329.42   2
   2  11 -10 3965.62 650.139   2
   2  11  -9 25903.2 1597.56   2
   2  11  -8 12466.8 1051.67   2
   2  11  -7 46088.4 2185.05   2
   2  11  -6 14322.1 1125.81   2
   2  11  -5 76450.5 2883.52   2
   2 -11  -5 74693.8 2678.04   1
   2  11  -4 8910.25 840.845   2
   2 -11  -4 7787.96 745.975   1
   2  11  -3 36354.0 1770.76   2
   2 -11  -3 34254.8 1736.62   1
   2 -11  -2 1332.62 350.342   1
   2  11  -2 1564.46 359.143   2
   2  11  -1 42010.2 1845.12   2
   2 -11  -1 44460.3 2120.07   1
   2 -11   0 26298.7 1624.61   1
  -2  11   0 25921.3 1615.07   2
   2 -11   1 38785.1 2097.51   1
  -2  11  -1 39350.2 2348.93   2
  -2  11  -2 4378.73 923.227   2
  -2  11  -3 113773. 5500.26   2
  -2  11  -4 34778.8 2842.36   2
  -2  11  -5 1332.55 667.289   2
  -2  11  -6 9387.84 1470.48   2
  -2  11  -7 15370.2 1911.15   2
  -2  11  -8 11482.5 1657.86   2
  -2  11  -9 78183.2 4463.66   2
  -2 -11 -10 69464.0 2044.15   5
  -2  11 -10 60415.9 3986.68   2
  -2 -11 -11 32279.7 1234.31   5
  -2 -11 -11 31105.9 1099.30   6
  -2 -11 -11 31197.4 1338.07   3
  -2 -11 -12 12694.3 742.808   5
  -2 -11 -12 13546.2 855.582   3
  -2 -11 -12 12137.5 645.460   6
  -2 -11 -13 227.782 193.574   3
  -2 -11 -13 44.1559 101.957   6
  -2  11 -13-276.443 484.168   2
  -2 -11 -13 61.3642 118.814   5
  -2 -11 -14 357.011 138.349   6
  -2 -11 -14 500.062 233.150   5
  -2  11 -15 20253.8 2413.41   2
  -2 -11 -15 22475.1 1141.66   5
  -2 -11 -15 21243.6 1009.23   6
  -2 -11 -16 9937.22 681.206   6
  -2 -11 -16 10468.6 769.561   5
  -2 -11 -17 1179.82 291.948   5
  -2 -11 -17 813.413 215.458   6
  -2 -11 -18 32125.4 1370.77   6
  -2 -11 -18 31073.6 1471.13   5
  -2 -11 -19 1768.51 322.432   6
  -2 -11 -19 1661.30 325.297   5
  -2 -11 -20 2349.66 356.416   6
  -2 -11 -20 2328.72 363.169   5
  -2 -11 -21 4.07066 168.973   6
  -2 -11 -21 330.993 189.368   5
  -2 -11 -22 2964.94 358.225   6
  -2 -11 -22 2901.37 367.820   5
  -2  11 -23 5172.89 428.471   4
  -2 -11 -23 5129.21 450.258   6
  -2  11 -24 4788.99 372.152   4
  -2  11 -25 4587.98 321.967   4
   2  12 -25 3395.53 295.106   4
   2  12 -24 3220.05 328.081   4
   2  12 -23 13197.4 721.823   4
   2  12 -22 2200.04 304.630   4
   2  12 -21 7138.77 585.285   4
   2  12 -20 2945.04 402.124   4
   2  12 -19 1184.29 241.350   4
   2 -12 -19 1645.16 471.839   5
   2 -12 -19 1822.81 292.053   4
   2 -12 -18-150.437 222.015   5
   2 -12 -18-69.6212 136.098   4
   2 -12 -17 37085.1 1459.29   4
   2 -12 -17 37698.6 1848.17   5
   2 -12 -16 5569.20 673.792   5
   2 -12 -16 6054.18 527.072   4
   2 -12 -15 25007.7 1408.45   5
   2  12 -15 27252.4 2171.30   2
   2 -12 -15 25493.1 1152.47   4
   2 -12 -14 1641.89 373.320   5
   2 -12 -14 1293.00 260.916   4
   2  12 -14 2023.37 599.897   2
   2 -12 -13 466.178 144.089   4
   2 -12 -13 1096.94 317.154   5
   2  12 -13 829.729 424.516   2
   2 -12 -13 966.779 280.646   3
   2  12 -12 6004.33 861.637   2
   2 -12 -12 5824.33 610.773   5
   2 -12 -12 5863.77 499.955   4
   2 -12 -12 5542.33 546.169   3
   2 -12 -11 55653.3 2098.27   5
   2 -12 -11 56884.1 2002.43   3
   2  12 -11 57438.7 2762.76   2
   2  12 -10 369.827 286.725   2
   2  12  -9 161462. 5087.65   2
   2  12  -8 27034.6 1633.99   2
   2  12  -7 38495.5 1959.46   2
   2  12  -6 3774.94 597.585   2
   2  12  -5 9846.10 936.116   2
   2 -12  -4 1140.16 315.440   1
   2  12  -4 1172.35 313.708   2
   2 -12  -3 5715.71 688.621   1
   2  12  -3 5877.78 669.926   2
   2 -12  -2 6185.40 745.361   1
   2  12  -2 6192.84 696.357   2
   2  12  -1 105891. 3456.80   2
   2 -12  -1 108824. 3845.80   1
   2  12   0 440.589 212.442   2
   2 -12   0 736.063 328.651   1
   2 -12   1 14434.0 1276.94   1
  -2  12  -1 12934.8 1329.64   2
  -2  12  -2 2965.62 814.963   2
  -2  12  -3 9448.67 1425.17   2
  -2  12  -4 8904.33 1374.19   2
  -2  12  -5 69116.4 3981.67   2
  -2  12  -6 12852.5 1671.99   2
  -2  12  -7 63116.4 3889.59   2
  -2  12  -8 7331.74 1328.65   2
  -2  12  -9 5474.67 1169.69   2
  -2 -12  -9 8708.12 550.692   5
  -2 -12 -10 22560.8 1095.77   3
  -2 -12 -10 22915.5 999.173   5
  -2 -12 -11 28230.5 1299.65   3
  -2  12 -11 26784.8 2617.02   2
  -2 -12 -11 29904.8 1084.96   6
  -2 -12 -11 32171.5 1254.92   5
  -2  12 -12-137.375 414.077   2
  -2 -12 -12 8.46212 95.2403   6
  -2 -12 -12 418.561 218.100   3
  -2 -12 -12 350.223 157.208   5
  -2 -12 -13 41611.3 1696.47   3
  -2 -12 -13 40975.9 1430.47   6
  -2 -12 -13 41207.1 1589.46   5
  -2 -12 -14 807.362 201.129   6
  -2 -12 -14 952.960 284.108   5
  -2 -12 -15 936.058 213.174   6
  -2 -12 -15 734.768 249.429   5
  -2 -12 -16 21618.3 1052.59   6
  -2 -12 -16 22855.8 1189.33   5
  -2 -12 -17 3541.31 415.052   6
  -2 -12 -17 4110.31 508.030   5
  -2 -12 -18 797.501 220.970   6
  -2 -12 -18 994.566 258.926   5
  -2 -12 -19 14301.8 859.036   6
  -2 -12 -19 14308.7 932.833   5
  -2 -12 -20 972.702 245.307   6
  -2 -12 -20 1267.46 301.442   5
  -2 -12 -21 11483.8 735.138   6
  -2 -12 -21 9841.79 732.290   5
  -2 -12 -22 1463.68 275.953   6
  -2 -12 -22 1320.02 276.947   5
  -2  12 -23 135.492 114.724   4
  -2 -12 -23 132.137 130.822   6
  -2  12 -24 98.3761 76.4890   4
  -2 -13  25 1018.49 157.176   8
   2  13 -24 180.623 101.174   4
   2  13 -23 907.507 187.128   4
   2  13 -22 17.9516 117.644   4
   2  13 -21 14813.0 831.062   4
   2  13 -20 4389.34 470.780   4
   2 -13 -19 13040.5 1032.94   5
   2  13 -19 11473.1 763.501   4
   2 -13 -18 24704.7 1455.61   5
   2 -13 -17 4227.71 585.114   5
   2 -13 -16 5111.18 655.526   5
   2 -13 -15 2402.27 461.352   5
   2 -13 -14 18121.2 1160.24   5
   2  13 -14 19104.0 1755.00   2
   2 -13 -13 16025.2 1080.36   5
   2  13 -13 17004.1 1580.96   2
   2 -13 -13 18495.2 1087.55   3
   2 -13 -12 35050.3 1626.78   5
   2  13 -12 37357.1 2261.21   2
   2 -13 -12 37605.9 1599.75   3
   2 -13 -11 8850.22 740.259   5
   2  13 -11 10040.5 1097.20   2
   2 -13 -11 10085.7 751.622   3
   2 -13 -10 16454.1 1005.77   5
   2 -13 -10 17266.4 951.859   3
   2  13 -10 17526.1 1403.84   2
   2  13  -9 2223.24 480.551   2
   2  13  -8 7445.58 849.703   2
   2  13  -7 15239.3 1197.86   2
   2  13  -6 28322.3 1665.32   2
   2  13  -5 17533.2 1273.11   2
   2  13  -4 15194.1 1162.92   2
   2  13  -3 2401.89 464.074   2
   2 -13  -3 1996.00 441.182   1
   2  13  -2 5560.48 669.808   2
   2 -13  -2 5352.04 723.511   1
   2 -13  -1 51288.5 2491.37   1
   2  13  -1 49293.9 2170.37   2
   2 -13   0 27030.1 1814.13   1
   2  13   0 26090.8 1481.30   2
   2 -13   1 36484.1 2165.83   1
   2  13   1 35486.7 1729.75   2
   2  13   2 64813.9 2411.38   2
  -2  13  -2 47052.5 3076.62   2
  -2  13  -3 41111.5 2975.57   2
  -2  13  -4 18347.0 1935.51   2
  -2  13  -5 7396.56 1259.36   2
  -2  13  -6 1140.44 391.979   2
  -2  13  -7 21647.4 2199.23   2
  -2 -13  -8 20259.4 990.091   3
  -2  13  -8 17685.5 1986.55   2
  -2 -13  -9 113276. 3003.58   5
  -2 -13  -9 112522. 3178.35   3
  -2 -13 -10 6242.67 498.712   5
  -2 -13 -10 5650.78 533.510   3
  -2  13 -10 4470.45 1055.00   2
  -2 -13 -11 129773. 3472.10   5
  -2 -13 -11 133220. 3660.60   3
  -2 -13 -12 1479.56 235.418   6
  -2 -13 -12 1662.40 354.690   3
  -2 -13 -12 1255.12 240.788   5
  -2  13 -12 846.319 659.035   2
  -2 -13 -13 20524.4 1149.03   3
  -2 -13 -13 19952.8 922.517   6
  -2 -13 -13 19937.3 1045.66   5
  -2 -13 -14 15006.4 816.750   6
  -2 -13 -14 15416.2 926.171   5
  -2 -13 -15 8515.97 615.336   6
  -2 -13 -15 8104.36 689.947   5
  -2 -13 -16 9864.02 676.362   6
  -2 -13 -16 9787.10 762.672   5
  -2 -13 -17 9561.13 667.300   6
  -2 -13 -17 9019.98 736.510   5
  -2 -13 -18 468.932 191.060   6
  -2 -13 -18 584.975 196.963   5
  -2 -13 -19 8632.44 642.985   6
  -2 -13 -19 8769.24 712.636   5
  -2 -13 -20 72.8433 171.282   5
  -2 -13 -20 7.21070 141.443   6
  -2 -13 -21 80.6957 154.923   5
  -2 -13 -21 190.708 136.487   6
  -2 -13 -22 264.786 139.086   5
  -2 -13 -22 294.086 133.603   6
  -2  13 -23 6033.51 419.567   4
  -2  13 -24 2265.25 226.716   4
   2  14 -24 2793.98 249.322   4
  -2 -14  24 3479.31 298.783   8
   2  14 -23 1850.14 227.247   4
   2  14 -22 5125.40 418.318   4
   2  14 -21-13.2116 104.104   4
   2  14 -20 537.610 188.398   4
   2 -14 -19 323.039 274.025   5
   2  14 -19 203.197 150.806   4
   2 -14 -18 6318.14 728.894   5
   2 -14 -17 1222.28 290.506   5
   2 -14 -16 43020.4 1981.20   5
   2 -14 -15 2791.07 507.677   5
   2 -14 -14 14466.0 1053.30   5
   2 -14 -13 136.340 210.229   5
   2 -14 -13-97.7703 219.974   3
   2  14 -13 578.052 219.795   2
   2 -14 -12 7163.85 656.876   3
   2 -14 -12 7760.53 739.119   5
   2  14 -12 7266.30 978.993   2
   2 -14 -11 5355.51 574.559   5
   2  14 -11 6494.52 891.037   2
   2 -14 -11 5140.10 537.256   3
   2 -14 -10 28265.2 1304.84   3
   2 -14 -10 25729.3 1334.05   5
   2  14 -10 30590.6 1948.49   2
   2 -14  -9 1697.55 305.510   3
   2 -14  -9 877.669 261.295   5
   2  14  -9 1575.35 436.410   2
   2  14  -8 43812.1 2254.53   2
   2 -14  -8 42037.5 1608.60   3
   2  14  -7 13251.3 1146.80   2
   2  14  -6 13325.3 1130.40   2
   2  14  -5 1533.62 385.361   2
   2  14  -4 43098.0 2121.67   2
   2  14  -3 70181.2 2834.15   2
   2  14  -2 217620. 6056.33   2
   2 -14  -2 204696. 6294.13   1
   2  14  -1 9568.10 882.521   2
   2 -14  -1 9535.92 1050.33   1
   2  14   0 51764.8 2235.56   2
   2 -14   0 50025.4 2641.73   1
   2 -14   1 4074.61 741.617   1
   2  14   1 3621.96 528.989   2
   2 -14   2 3292.23 679.450   1
  -2  14  -3 754.327 521.280   2
  -2  14  -4 66205.5 3800.52   2
  -2  14  -5-209.304 437.643   2
  -2  14  -6 55120.6 3562.85   2
  -2  14  -7 6200.30 1179.24   2
  -2 -14  -7 8649.88 621.561   3
  -2 -14  -8 2922.85 370.243   3
  -2 -14  -8 3027.24 345.635   5
  -2 -14  -9 6186.65 486.329   5
  -2 -14  -9 5474.55 519.266   3
  -2 -14 -10 7528.86 563.517   5
  -2  14 -10 5731.41 1147.93   2
  -2 -14 -10 6710.20 604.752   3
  -2 -14 -11 1977.98 345.423   3
  -2 -14 -11 2131.23 321.765   5
  -2  14 -11 1438.98 648.948   2
  -2 -14 -12 16084.0 919.049   5
  -2 -14 -12 16171.7 999.121   3
  -2 -14 -13 3659.71 366.413   6
  -2 -14 -13 2997.80 411.997   5
  -2 -14 -13 3144.63 461.362   3
  -2 -14 -14 21479.0 1220.92   3
  -2 -14 -14 21864.0 1162.00   5
  -2 -14 -14 24075.8 1068.39   6
  -2 -14 -15 4722.48 530.138   5
  -2 -14 -15 4516.71 428.131   6
  -2 -14 -16 2014.93 334.849   5
  -2 -14 -16 2392.36 327.959   6
  -2 -14 -17 5839.71 532.092   6
  -2 -14 -17 5994.91 591.935   5
  -2 -14 -18 7241.00 582.038   6
  -2 -14 -18 6872.77 646.773   5
  -2 -14 -19 5066.38 539.162   5
  -2 -14 -19 6504.39 529.252   6
  -2 -14 -20 12244.5 728.778   6
  -2 -14 -20 11431.3 795.269   5
  -2 -14 -21 2673.13 366.832   5
  -2 -14 -21 2344.36 305.949   6
  -2 -14 -22 5892.01 495.184   5
  -2  14 -23 110.935 69.9189   4
  -2 -15  24 9.13188 65.9183   8
   2  15 -23 195.933 102.019   4
  -2 -15  23-133.834 107.160   8
   2  15 -22 4077.00 337.654   4
   2  15 -21 177.538 112.841   4
   2  15 -20 3402.80 373.750   4
   2  15 -19 477.891 161.296   4
   2 -15 -19 500.218 277.276   5
   2 -15 -18 11605.4 957.801   5
   2  15 -18 10965.7 708.477   4
   2 -15 -17 3403.45 497.276   5
   2 -15 -16 14866.7 1109.10   5
   2 -15 -15 3893.60 553.928   5
   2 -15 -14 17989.6 1179.34   5
   2 -15 -13 232.182 219.408   3
   2 -15 -13 727.180 293.727   5
   2 -15 -12 10987.7 889.838   5
   2  15 -12 12854.6 1366.54   2
   2 -15 -12 11528.2 853.973   3
   2 -15 -11 17116.9 1100.29   5
   2 -15 -11 20137.7 1129.11   3
   2  15 -11 19925.3 1633.86   2
   2 -15 -10 6951.89 621.560   3
   2 -15 -10 5181.52 575.614   5
   2  15 -10 7477.89 955.770   2
   2 -15  -9 1206.57 286.645   3
   2  15  -9 1292.63 438.611   2
   2 -15  -9 998.629 299.951   5
   2  15  -8 3915.51 656.650   2
   2 -15  -8 4492.84 504.984   5
   2 -15  -8 5493.25 529.725   3
  -2 -15   7 3956.94 402.216   8
   2  15  -7 3695.55 616.559   2
   2 -15  -7 3992.90 436.123   3
   2 -15  -6 102174. 2949.79   3
   2  15  -6 104686. 3754.65   2
   2  15  -5 38240.8 2001.71   2
   2  15  -4 57139.3 2520.87   2
   2  15  -3 1321.71 371.303   2
   2  15  -2 20929.2 1397.42   2
   2  15  -1 3994.96 607.907   2
   2 -15  -1 5160.04 793.809   1
   2  15   0 34434.9 1809.47   2
   2 -15   0 32668.0 2157.30   1
   2 -15   1 11305.0 1281.13   1
   2 -15   2 77717.6 3671.16   1
   2 -15   3 18965.6 1738.40   1
  -2 -15  -4 32131.1 1322.22   3
  -2 -15  -5 4065.11 450.554   3
  -2  15  -5 3127.27 752.997   2
  -2 -15  -6 106.834 148.815   3
  -2  15  -6-42.8473 257.250   2
  -2 -15  -7 5151.56 498.690   3
  -2  15  -7 4862.89 1070.26   2
  -2 -15  -8 10491.2 650.293   5
  -2 -15  -8 10061.7 721.271   3
  -2 -15  -9 9095.78 631.600   5
  -2 -15  -9 10388.9 759.820   3
  -2  15  -9 8327.53 1363.88   2
  -2 -15 -10 6964.07 553.788   5
  -2  15 -10 5562.79 1196.71   2
  -2 -15 -10 7622.83 667.205   3
  -2 -15 -11 5469.89 511.743   5
  -2 -15 -11 4916.34 528.473   3
  -2 -15 -12 1028.92 291.389   3
  -2 -15 -12 1220.61 285.414   5
  -2 -15 -13 2921.99 412.414   5
  -2 -15 -13 2161.09 376.221   3
  -2 -15 -14 14816.6 933.800   5
  -2 -15 -14 14252.6 976.423   3
  -2 -15 -15 2591.46 344.913   6
  -2 -15 -15 2002.41 355.829   5
  -2 -15 -16 36111.4 1602.49   5
  -2 -15 -16 37936.0 1441.59   6
  -2 -15 -17 173.077 151.288   6
  -2 -15 -17 709.032 267.335   5
  -2 -15 -18 9460.45 742.189   5
  -2 -15 -18 9433.03 628.475   6
  -2 -15 -19 467.160 190.753   5
  -2 -15 -19 647.782 178.646   6
  -2 -15 -20 381.604 189.360   5
  -2 -15 -21-0.48673 126.651   5
  -2  15 -22 1647.60 217.762   4
  -2  15 -23 121.200 71.7342   4
  -2 -16  23 6165.03 388.961   8
  -2 -16  22 2818.79 287.613   8
  -2 -16  21 2527.98 282.698   8
   2 -16 -19 99.4817 192.759   5
   2 -16 -18 3523.67 532.417   5
   2 -16 -17 25498.8 1449.74   5
   2 -16 -16 16986.8 1170.54   5
   2 -16 -15 7537.00 757.965   5
   2 -16 -14 1182.70 358.755   5
   2 -16 -13 8935.24 783.955   3
   2 -16 -13 8637.10 805.555   5
   2 -16 -12 12031.9 895.376   3
   2 -16 -12 10637.7 885.295   5
   2 -16 -11 735.871 302.002   5
   2 -16 -11 890.786 274.622   3
   2  16 -11 263.574 273.420   2
   2 -16 -10 21826.3 1171.51   3
   2 -16 -10 19738.3 1169.78   5
   2  16 -10 23581.2 1768.45   2
   2 -16  -9 24390.3 1248.95   3
   2 -16  -9 22731.3 1253.22   5
   2  16  -9 24802.0 1745.33   2
   2 -16  -8 1661.10 329.290   3
  -2 -16   8 1430.27 275.728   8
   2  16  -8 1605.26 465.893   2
  -2 -16   7 45100.3 1631.02   8
   2 -16  -7 42115.6 1689.76   3
  -2 -16   6 11622.7 743.391   8
   2  16  -6 14370.0 1221.98   2
   2 -16  -6 13401.9 829.368   3
  -2 -16   5 3358.48 378.570   8
   2  16  -5 3119.96 548.715   2
   2 -16  -5 2706.22 349.149   3
   2  16  -4 6028.22 753.945   2
   2 -16  -4 6770.86 548.191   3
   2  16  -3 60862.6 2617.37   2
   2 -16  -3 60975.1 2026.45   3
  -2 -16   2 20419.9 1027.58   3
   2  16  -2 23469.3 1469.66   2
  -2 -16   1 29343.6 1272.09   3
  -2 -16   0 1931.14 295.618   3
   2 -16   0 570.491 359.290   1
  -2 -16  -1 42728.2 1596.58   3
   2 -16   1 41662.8 2609.17   1
   2 -16   2 7055.91 1068.73   1
  -2 -16  -2 7568.67 590.698   3
   2 -16   3 33908.9 2415.27   1
  -2 -16  -3 33512.1 1386.79   3
  -2 -16  -4 3830.33 435.497   3
   2 -16   4 2636.58 689.125   1
  -2 -16  -5 95112.3 2852.85   3
   2 -16   5 95935.8 4523.16   1
  -2 -16  -6 3911.09 467.283   3
  -2 -16  -7 15762.3 934.384   3
  -2  16  -7 13608.4 1742.19   2
  -2 -16  -7 15968.0 830.292   5
  -2  16  -8 227.832 595.190   2
  -2 -16  -8 323.497 172.476   3
  -2 -16  -8 216.357 149.343   5
  -2  16  -9-136.958 481.593   2
  -2 -16  -9-19.8389 190.710   3
  -2 -16  -9 361.792 183.452   5
  -2  16 -10 3420.87 1027.15   2
  -2 -16 -10 3713.32 426.278   5
  -2 -16 -10 3132.24 435.471   3
  -2 -16 -11 10784.0 747.804   5
  -2 -16 -11 11281.8 821.837   3
  -2 -16 -12 11442.4 813.612   5
  -2 -16 -12 12683.4 908.621   3
  -2 -16 -13 6961.56 628.728   5
  -2 -16 -13 6546.76 643.586   3
  -2 -16 -14 19049.7 1086.85   5
  -2 -16 -14 19479.5 1148.12   3
  -2 -16 -15 6370.33 623.176   5
  -2 -16 -16 1386.14 336.528   5
  -2 -16 -17 6190.80 481.987   6
  -2 -16 -17 5885.05 591.203   5
  -2 -16 -18 3895.66 384.408   6
  -2 -16 -18 3596.98 454.493   5
  -2 -16 -19 3837.57 448.199   5
  -2 -16 -20 3778.53 423.065   5
  -2 -16 -21 1345.02 254.454   5
  -2  16 -22 9868.44 490.199   4
  -2 -17  22 1665.94 210.344   8
  -2 -17  21 10668.2 567.617   8
  -2 -17  20-32.0039 100.140   8
  -2 -17  19 11017.4 658.197   8
   2 -17 -18 262.952 192.948   5
   2 -17 -17 8433.19 807.378   5
   2 -17 -16 8460.31 777.692   5
   2 -17 -15 7730.48 762.700   5
   2 -17 -14 9888.79 888.224   5
   2 -17 -13 27524.1 1449.26   3
   2 -17 -13 25853.6 1424.29   5
   2 -17 -12 27560.5 1416.66   3
   2 -17 -12 24118.6 1360.31   5
  -2 -17  11 36192.0 1465.66   8
   2 -17 -11 32145.4 1599.40   5
   2 -17 -11 36359.3 1646.62   3
   2  17 -10 3340.02 669.856   2
   2 -17 -10 2683.73 436.558   5
   2 -17 -10 2931.16 436.625   3
  -2 -17  10 3445.53 406.244   8
   2  17  -9 1229.96 423.295   2
   2 -17  -9 1085.33 254.511   5
   2 -17  -9 1808.98 368.982   3
  -2 -17   9 1635.26 291.223   8
   2  17  -8 168.476 198.513   2
  -2 -17   8-90.4135 185.557   8
   2 -17  -8-38.2713 204.773   3
   2 -17  -7 22457.9 1171.57   3
  -2 -17   7 22020.3 1080.02   8
   2  17  -7 22909.0 1666.80   2
   2 -17  -6 6888.44 606.936   3
  -2 -17   6 6815.04 570.777   8
   2  17  -6 8006.67 937.384   2
   2 -17  -5 113287. 3307.30   3
  -2 -17   5 116506. 3239.96   8
   2  17  -5 118989. 4161.43   2
   2 -17  -4 217.728 184.028   3
   2  17  -4 275.563 203.616   2
   2 -17  -3 8493.65 648.152   3
   2  17  -3 9267.76 929.926   2
   2 -17  -2 157.780 151.080   3
  -2 -17   2 47.6375 176.738   3
   2 -17  -1 17338.7 920.139   3
  -2 -17   1 13291.0 838.475   3
   2 -17   0 67.6691 120.588   3
  -2 -17   0 460.572 185.041   3
   2 -17   1 43477.6 1621.10   3
  -2 -17  -1 43441.8 1655.48   3
  -2 -17  -2 28522.7 1297.73   3
   2 -17   2 31962.2 1295.18   3
   2 -17   2 30916.1 2334.22   1
  -2 -17  -3 60288.3 2112.79   3
   2 -17   3 64537.0 2074.68   3
   2 -17   3 63444.0 3549.85   1
   2 -17   4 690.609 399.235   1
  -2 -17  -4 158.414 152.249   3
   2 -17   5 743.058 396.343   1
  -2 -17  -5 1160.88 274.761   3
  -2 -17  -6 14819.4 906.531   3
   2 -17   6 16250.5 1769.35   1
  -2 -17  -6 14605.0 806.664   5
  -2 -17  -7 17309.9 1009.23   3
   2 -17   7 19465.6 1966.06   1
  -2 -17  -7 16196.4 864.187   5
  -2 -17  -8 16669.3 1009.21   3
   2 -17   8 19197.5 1957.62   1
  -2 -17  -8 15974.0 877.666   5
  -2 -17  -9 83538.9 2710.53   3
  -2 -17  -9 80587.1 2498.14   5
  -2 -17 -10 2839.97 453.639   3
  -2 -17 -10 2872.69 391.078   5
  -2 -17 -11 21680.8 1208.61   3
  -2 -17 -11 22591.5 1138.70   5
  -2 -17 -12 1023.82 279.645   5
  -2 -17 -12 1059.89 306.957   3
  -2 -17 -13 3215.82 429.043   5
  -2 -17 -13 3031.30 468.323   3
  -2 -17 -14 1722.72 339.750   5
  -2 -17 -15 12957.8 873.581   5
  -2 -17 -16 856.918 279.318   5
  -2 -17 -17 14922.0 936.943   5
  -2 -17 -18 896.317 260.595   5
  -2 -17 -19 1585.81 302.990   5
  -2 -17 -20 42.5760 111.478   5
  -2 -17 -21 676.450 182.015   5
  -2 -18  21 688.764 150.939   8
  -2 -18  20 1405.05 222.076   8
  -2 -18  19 31.0579 113.531   8
  -2 -18  18 451.658 182.744   8
   2 -18 -18 374.204 234.821   5
  -2 -18  17 11847.1 697.238   8
   2 -18 -17 11044.7 868.988   5
  -2 -18  16 6276.96 503.902   8
   2 -18 -16 4256.26 556.713   5
   2 -18 -15 2287.22 399.733   5
  -2 -18  15 2117.53 329.094   8
   2 -18 -14 6130.05 664.490   5
  -2 -18  14 7416.80 572.800   8
   2 -18 -13 746.438 264.879   3
   2 -18 -13 1200.60 348.941   5
  -2 -18  13 1105.87 257.878   8
   2 -18 -12 257.166 229.452   3
   2 -18 -12 672.091 281.078   5
  -2 -18  12 711.740 209.529   8
  -2 -18  11 45047.4 1649.20   8
   2 -18 -11 43446.9 1884.82   5
   2 -18 -11 43436.3 1878.00   3
  -2 -18  10 16761.8 911.203   8
   2 -18 -10 15348.3 1012.78   5
   2 -18 -10 15186.9 1010.93   3
   2 -18  -9 64635.0 2338.39   3
  -2 -18   9 64782.9 2132.95   8
   2 -18  -8 14974.2 992.434   3
  -2 -18   8 19141.0 980.545   8
   2  18  -8 16791.3 1487.69   2
   2 -18  -7 18376.5 1070.01   3
  -2 -18   7 21657.4 1051.42   8
   2  18  -7 19105.1 1557.92   2
   2 -18  -6 11888.4 827.833   3
   2  18  -6 10058.2 1080.59   2
  -2 -18   6 11129.0 723.417   8
   2 -18  -5 903.846 240.567   3
   2  18  -5 522.062 283.118   2
   2 -18  -4 682.314 232.895   3
  -2 -18   4 416.588 144.338   3
   2 -18  -3 23465.1 1154.54   3
  -2 -18   3 22391.4 1137.25   3
   2 -18  -2 11593.5 784.820   3
  -2 -18   2 12713.8 827.839   3
   2 -18  -1 6423.28 558.263   3
  -2 -18   1 5421.50 546.248   3
   2 -18   0 58866.2 2027.81   3
  -2 -18   0 58931.9 2055.30   3
   2 -18   1 3011.95 384.482   3
  -2 -18  -1 3584.55 434.103   3
   2 -18   2 3817.94 815.776   1
   2 -18   2 3799.31 429.216   3
  -2 -18  -2 2833.78 410.331   3
  -2 -18  -3 2361.71 357.141   3
   2 -18   3 3115.27 381.184   3
   2 -18   3 2699.28 729.390   1
  -2 -18  -4 14187.6 902.972   3
   2 -18   4 13848.0 1647.29   1
   2 -18   4 14660.3 837.152   3
  -2 -18  -5 8292.30 679.424   3
   2 -18   5 7409.70 1222.45   1
  -2 -18  -6 46955.5 1848.91   3
  -2 -18  -6 48246.7 1666.98   5
   2 -18   6 46860.0 3139.35   1
  -2 -18  -7 1397.94 310.505   3
  -2 -18  -7 1133.34 247.946   5
   2 -18   7 1950.74 631.795   1
  -2 -18  -8 2200.91 326.506   5
  -2 -18  -8 2379.35 407.389   3
  -2 -18  -9 102.861 135.758   5
  -2 -18  -9 776.241 292.627   3
  -2 -18 -10 4438.95 494.942   5
  -2 -18 -10 3789.34 478.898   3
  -2 -18 -11 9875.07 746.411   5
  -2 -18 -11 11149.6 856.756   3
  -2 -18 -12 15998.5 960.552   5
  -2 -18 -12 17286.3 1081.95   3
  -2 -18 -13 10917.9 798.986   5
  -2 -18 -13 10114.2 818.836   3
  -2 -18 -14 2390.23 373.700   5
  -2 -18 -15 1977.24 347.776   5
  -2 -18 -16 1245.58 304.035   5
  -2 -18 -17 2914.00 397.806   5
  -2 -18 -18 503.296 170.543   5
  -2 -18 -19 5468.12 491.454   5
  -2 -18 -20 2483.86 318.581   5
  -2 -19  20 4472.55 328.681   8
  -2 -19  19 519.433 142.044   8
  -2 -19  18 7420.18 495.615   8
  -2 -19  17 2332.45 286.300   8
   2 -19 -17 2682.57 415.016   5
  -2 -19  16 7118.42 523.784   8
   2 -19 -16 5633.80 608.955   5
   2 -19 -15 12310.3 914.636   5
  -2 -19  15 13712.9 760.301   8
   2 -19 -14 6691.19 689.349   5
  -2 -19  14 8260.83 588.828   8
   2 -19 -13 290.461 229.266   5
  -2 -19  13 129.517 147.315   8
   2 -19 -12 78150.8 2773.78   3
   2 -19 -12 76391.3 2718.49   5
  -2 -19  12 84999.3 2488.84   8
   2 -19 -11 4779.09 590.543   3
  -2 -19  11 4859.84 467.131   8
   2 -19 -11 3683.75 493.734   5
  -2 -19  10 21640.8 1038.75   8
   2 -19 -10 19075.6 1119.37   5
   2 -19 -10 18833.4 1172.55   3
  -2 -19   9 1663.80 282.929   8
   2 -19  -9 1051.56 268.991   3
  -2 -19   8 3700.10 398.807   8
   2 -19  -8 4641.34 548.704   3
   2 -19  -7 12564.5 888.250   3
   2 -19  -6 39537.5 1682.73   3
   2 -19  -5 16633.4 994.232   3
  -2 -19   5 14592.9 909.238   3
   2 -19  -4 25626.8 1258.63   3
  -2 -19   4 26094.2 1251.53   3
  -2 -19   3 2065.68 345.634   3
   2 -19  -3 1773.80 320.203   3
  -2 -19   2-1.15155 197.035   3
   2 -19  -2-255.503 173.644   3
  -2 -19   1 320.450 191.806   3
   2 -19  -1 303.103 160.687   3
  -2 -19   0 21773.1 1147.20   3
   2 -19   0 22832.3 1139.30   3
   2 -19   1 1960.11 314.548   3
  -2 -19  -1 1559.78 332.539   3
  -2 -19  -2 35070.7 1546.24   3
   2 -19   2 38603.5 1527.51   3
   2 -19   3 6563.29 571.671   3
  -2 -19  -3 7252.67 648.508   3
   2 -19   4 9258.87 1342.59   1
  -2 -19  -4 10688.6 806.256   3
   2 -19   4 10620.9 704.463   3
  -2 -19  -5 4112.99 495.669   3
  -2 -19  -5 4559.24 440.280   5
   2 -19   5 5409.83 1082.50   1
  -2 -19  -6 12979.1 903.464   3
  -2 -19  -6 13962.1 787.259   5
  -2 -19  -7 172.288 211.365   3
  -2 -19  -7 195.112 140.470   5
  -2 -19  -8 57762.5 2156.72   3
  -2 -19  -8 56988.3 1960.06   5
  -2 -19  -9 3066.44 454.864   3
  -2 -19  -9 2977.48 395.014   5
  -2 -19 -10 33761.5 1449.30   5
  -2 -19 -10 32805.6 1547.12   3
  -2 -19 -11 9215.51 720.148   5
  -2 -19 -11 9210.39 769.133   3
  -2 -19 -12 5769.67 573.349   5
  -2 -19 -12 5664.52 597.975   3
  -2 -19 -13 4312.88 496.134   5
  -2 -19 -13 5104.68 574.490   3
  -2 -19 -14 2978.20 411.032   5
  -2 -19 -15 504.411 243.914   5
  -2 -19 -16 6323.93 559.612   5
  -2 -19 -17 5125.70 497.709   5
  -2 -19 -18 4029.99 421.547   5
  -2 -19 -19 1117.02 242.698   5
  -2 -19 -20-0.34872 95.8341   5
  -2 -20  20 34.5317 56.0710   3
  -2 -20  19 274.216 105.084   8
  -2 -20  18 4407.04 348.662   8
  -2 -20  17 358.670 133.699   8
  -2 -20  16 20870.6 896.959   8
   2 -20 -16 17590.1 1039.45   5
  -2 -20  15 12681.9 693.797   8
   2 -20 -15 10049.0 792.185   5
  -2 -20  14 919.459 197.971   8
   2 -20 -14 777.214 254.836   5
  -2 -20  13 2230.49 293.118   8
   2 -20 -13 1392.80 338.677   5
   2 -20 -12 334.791 250.756   3
   2 -20 -12 449.741 176.175   5
  -2 -20  12 689.078 219.597   8
   2 -20 -11 8050.30 731.937   3
  -2 -20  11 8742.01 618.510   8
   2 -20 -11 8045.15 692.687   5
   2 -20 -10 13615.5 963.623   3
  -2 -20  10 13169.1 774.448   8
   2 -20  -9 16371.1 1070.05   3
  -2 -20   9 18560.8 927.809   8
   2 -20  -8 36849.8 1652.90   3
  -2 -20   7 6563.36 587.453   3
   2 -20  -7 5828.80 616.761   3
  -2 -20   6 1368.51 289.317   3
   2 -20  -6 1058.31 301.761   3
  -2 -20   5 701.172 200.826   3
   2 -20  -5 616.332 153.432   3
  -2 -20   4 15175.4 934.972   3
   2 -20  -4 16489.8 982.661   3
  -2 -20   3 29654.1 1373.94   3
   2 -20  -3 30406.3 1398.07   3
  -2 -20   2 11510.7 818.358   3
   2 -20  -2 12559.8 837.647   3
  -2 -20   1 29775.4 1376.56   3
   2 -20  -1 29913.3 1361.28   3
   2 -20   0 25416.9 1233.01   3
  -2 -20   0 22063.5 1176.24   3
  -2 -20  -1 1990.85 352.832   3
   2 -20   1 1913.32 312.921   3
  -2 -20  -2 12546.3 877.135   3
   2 -20   2 14780.8 870.592   3
   2 -20   3 1019.29 248.449   3
  -2 -20  -3 890.214 263.813   3
  -2 -20  -3 1540.83 250.216   5
  -2 -20  -4 36575.3 1633.18   3
   2 -20   4 41119.5 1542.52   3
  -2 -20  -4 38906.2 1424.92   5
  -2 -20  -5 458.451 198.591   3
   2 -20   5 286.668 164.963   3
  -2 -20  -5 577.903 197.541   5
  -2 -20  -6 31604.4 1282.78   5
  -2 -20  -6 29934.0 1443.82   3
  -2 -20  -7 4474.70 457.129   5
  -2 -20  -7 4468.03 514.554   3
  -2 -20  -8 1807.10 386.291   3
  -2 -20  -8 1452.24 265.358   5
  -2 -20  -9 2985.32 457.946   3
  -2 -20  -9 2900.94 384.598   5
  -2 -20 -10 1281.31 299.936   3
  -2 -20 -10 1640.68 321.240   5
  -2 -20 -11 14331.9 884.221   5
  -2 -20 -11 14847.8 988.940   3
  -2 -20 -12 19113.5 1032.64   5
  -2 -20 -12 18124.0 1087.29   3
  -2 -20 -13 7814.72 691.931   3
  -2 -20 -13 7132.01 607.014   5
  -2 -20 -14 12851.8 817.506   5
  -2 -20 -15 24.2080 159.035   5
  -2 -20 -16 2633.62 343.614   5
  -2 -20 -17 434.852 142.972   5
  -2 -20 -18 4543.22 419.050   5
  -2 -20 -19 796.496 178.677   5
  -2 -21  19 4001.56 280.962   3
  -2 -21  18 408.858 103.599   8
  -2 -21  18 452.566 127.111   3
  -2 -21  17 257.222 107.854   8
  -2 -21  17 320.040 113.729   3
  -2 -21  16 3195.86 296.684   8
   2 -21 -15 869.817 223.537   5
  -2 -21  15 641.277 176.052   8
   2 -21 -14 708.943 194.190   5
  -2 -21  14 761.596 167.464   8
   2 -21 -13 10569.4 756.525   5
  -2 -21  13 12347.9 664.725   8
  -2 -21  12 1476.39 229.565   8
   2 -21 -11 29874.7 1483.96   3
   2 -21 -10 336.173 177.287   3
  -2 -21  10 164.922 145.566   3
   2 -21  -9 3429.63 489.861   3
  -2 -21   9 4018.91 458.763   3
   2 -21  -8 606.609 231.151   3
  -2 -21   8 1.04586 175.553   3
   2 -21  -7 33314.3 1545.67   3
  -2 -21   7 32967.4 1416.28   3
   2 -21  -6 4689.77 559.637   3
  -2 -21   6 5679.90 538.748   3
   2 -21  -5 63190.5 2286.52   3
  -2 -21   5 67231.9 2253.59   3
   2 -21  -4 2469.21 384.145   3
  -2 -21   4 2728.60 391.594   3
   2 -21  -3 11553.7 810.155   3
  -2 -21   3 12960.1 847.841   3
   2 -21  -2 3091.21 414.719   3
  -2 -21   2 3252.59 426.601   3
  -2 -21   1 749.192 280.168   3
   2 -21  -1 175.437 161.686   3
  -2 -21   0 1034.35 290.772   3
   2 -21   0 911.070 248.874   3
   2 -21   1 39543.5 1562.27   3
  -2 -21  -1 33735.1 1541.72   3
  -2 -21  -2 8649.07 717.815   3
   2 -21   2 8917.21 678.325   3
  -2 -21  -2 8606.75 554.166   5
   2 -21   3 9293.86 664.280   3
  -2 -21  -3 8789.11 728.143   3
  -2 -21  -3 9529.95 596.385   5
   2 -21   4 11136.2 714.160   3
  -2 -21  -4 9604.57 773.467   3
  -2 -21  -4 10287.6 636.331   5
  -2 -21  -5 8036.34 716.103   3
  -2 -21  -5 10033.4 651.313   5
  -2 -21  -6 289.445 252.508   3
  -2 -21  -6 143.316 123.691   5
  -2 -21  -7 10311.2 809.726   3
  -2 -21  -7 11707.4 724.313   5
  -2 -21  -8 663.929 235.830   3
  -2 -21  -8 1020.58 226.753   5
  -2 -21  -9 10738.2 734.791   5
  -2 -21  -9 9887.89 797.014   3
  -2 -21 -10 1379.66 262.998   5
  -2 -21 -10 1480.89 348.326   3
  -2 -21 -11 2660.13 367.567   5
  -2 -21 -11 3085.29 452.962   3
  -2 -21 -12 3805.42 436.828   5
  -2 -21 -12 3912.17 482.544   3
  -2 -21 -13 6157.80 542.230   5
  -2 -21 -14 191.216 127.516   5
  -2 -21 -15 13757.5 800.936   5
  -2 -21 -16 2187.17 310.141   5
  -2 -21 -17 9999.94 625.528   5
  -2 -21 -18 536.648 150.251   5
  -2 -22  18 4795.77 305.915   3
  -2 -22  17 4896.52 342.674   3
  -2 -22  16 1272.77 193.713   3
  -2 -22  15 6157.29 439.190   3
  -2 -22  14 284.238 133.448   3
  -2 -22  13 3226.65 361.184   3
  -2 -22  12 1602.59 276.928   3
   2 -22 -11 436.287 213.231   3
  -2 -22  11 200.072 172.528   3
   2 -22 -10 4754.76 551.679   3
  -2 -22  10 5664.77 502.031   3
   2 -22  -9 2378.42 405.974   3
  -2 -22   9 2605.36 364.628   3
  -2 -22   8 24586.4 1152.53   3
   2 -22  -8 23795.2 1264.59   3
  -2 -22   7 14891.1 872.438   3
   2 -22  -7 13733.6 922.221   3
   2 -22  -6 257.578 201.201   3
  -2 -22   6 70.6179 156.529   3
   2 -22  -5 513.712 219.708   3
  -2 -22   5 1040.01 277.131   3
   2 -22  -4 233.909 205.892   3
  -2 -22   4 29.5682 180.923   3
   2 -22  -3 35226.5 1526.67   3
  -2 -22   3 36016.9 1506.07   3
  -2 -22   2 990.754 250.214   3
   2 -22  -2 869.445 227.789   3
  -2 -22   1 45829.3 1784.91   3
   2 -22  -1 45268.1 1741.23   3
   2 -22   0 3311.42 398.149   3
  -2 -22   0 3313.72 421.037   3
  -2 -22  -1 2107.61 367.533   3
   2 -22   1 2176.08 324.993   3
   2 -22   2 208.374 131.021   3
  -2 -22  -2 466.972 261.009   3
  -2 -22  -2 333.138 132.693   5
  -2 -22  -3 4586.67 511.260   3
  -2 -22  -3 5322.69 431.294   5
  -2 -22  -4 831.720 227.305   3
   2 -22   4 603.891 175.467   3
  -2 -22  -4 767.593 178.027   5
  -2 -22  -5 19808.5 1126.03   3
  -2 -22  -5 20540.3 945.072   5
  -2 -22  -6-28.3919 182.847   3
  -2 -22  -6 20.4676 112.067   5
  -2 -22  -7 9344.11 755.745   3
  -2 -22  -7 10200.1 671.996   5
  -2 -22  -8 1220.68 234.327   5
  -2 -22  -8 1120.58 319.435   3
  -2 -22  -9 1496.99 352.413   3
  -2 -22  -9 1052.73 236.266   5
  -2 -22 -10 228.425 183.384   3
  -2 -22 -10 170.832 126.642   5
  -2 -22 -11 13158.0 780.046   5
  -2 -22 -11 12028.7 827.062   3
  -2 -22 -12 541.293 171.342   5
  -2 -22 -12 608.864 225.207   3
  -2 -22 -13 15053.6 829.197   5
  -2 -22 -14 84.2187 114.460   5
  -2 -22 -15 2011.58 279.335   5
  -2 -22 -16 3226.92 327.478   5
  -2 -22 -17 2559.45 281.998   5
  -2 -23  16 248.025 93.9984   3
  -2 -23  15 105.447 98.8595   3
  -2 -23  14 4323.18 353.905   3
  -2 -23  13 8512.34 534.046   3
  -2 -23  12 4633.98 406.608   3
  -2 -23  11 11013.6 661.751   3
   2 -23 -10 4520.56 510.389   3
  -2 -23  10 5261.73 465.351   3
   2 -23  -9 157.676 179.626   3
  -2 -23   9-74.6547 146.771   3
   2 -23  -8 431.868 256.662   3
  -2 -23   8 58.1608 160.376   3
   2 -23  -7 1387.97 313.847   3
  -2 -23   7 995.020 229.826   3
   2 -23  -6 13844.8 905.058   3
  -2 -23   6 15319.5 863.243   3
  -2 -23   5 8685.52 661.231   3
   2 -23  -5 8152.11 681.098   3
   2 -23  -4 30636.4 1396.87   3
  -2 -23   4 33153.1 1383.52   3
   2 -23  -3 8828.78 682.411   3
  -2 -23   3 9952.59 717.632   3
   2 -23  -2 4622.05 486.327   3
  -2 -23   2 6355.42 589.028   3
  -2 -23   1 1798.83 331.968   3
   2 -23  -1 2380.11 343.373   3
  -2 -23   0 9136.30 713.270   3
   2 -23   0 9528.35 677.414   3
  -2 -23  -1 21996.2 1172.12   3
   2 -23   1 24491.7 1128.09   3
   2 -23   2 17301.5 898.938   3
  -2 -23  -2 15598.4 961.990   3
  -2 -23  -3 10983.0 797.448   3
   2 -23   3 11421.4 704.219   3
  -2 -23  -3 10724.9 610.111   5
  -2 -23  -4 1682.42 335.841   3
  -2 -23  -4 1598.77 249.113   5
  -2 -23  -5 13924.8 911.765   3
  -2 -23  -5 15626.9 775.886   5
  -2 -23  -6 6426.49 485.406   5
  -2 -23  -6 5885.30 578.229   3
  -2 -23  -7 1898.46 268.736   5
  -2 -23  -7 1517.21 304.294   3
  -2 -23  -8 10391.5 651.849   5
  -2 -23  -8 10075.1 751.960   3
  -2 -23  -9 14944.4 797.145   5
  -2 -23  -9 14034.9 911.294   3
  -2 -23 -10 7087.46 537.602   5
  -2 -23 -10 6143.63 575.866   3
  -2 -23 -11 5375.03 464.227   5
  -2 -23 -11 5569.74 540.861   3
  -2 -23 -12-38.0856 111.950   5
  -2 -23 -13 219.820 119.900   5
  -2 -23 -14 5141.16 416.930   5
  -2 -23 -15 901.233 184.859   5
  -2 -24  15 654.906 125.889   3
  -2 -24  14 11353.3 545.842   3
  -2 -24  13 127.234 100.399   3
  -2 -24  12 799.191 170.754   3
  -2 -24  11 219.606 128.903   3
  -2 -24  10 10919.1 633.880   3
  -2 -24   9 445.708 170.408   3
   2 -24  -9 222.873 146.809   3
  -2 -24   8 17680.6 868.862   3
   2 -24  -8 16667.4 965.312   3
   2 -24  -7 394.160 207.664   3
  -2 -24   7 121.200 136.130   3
   2 -24  -6 4961.87 501.607   3
  -2 -24   6 5273.85 475.154   3
  -2 -24   5 79.7314 136.327   3
   2 -24  -5 180.085 198.917   3
  -2 -24   4 693.644 193.744   3
   2 -24  -4 954.044 228.316   3
   2 -24  -3 90.3350 130.918   3
  -2 -24   3 100.422 170.386   3
  -2 -24   2 55034.4 1908.35   3
   2 -24  -2 51132.1 1845.50   3
  -2 -24   1 1957.66 338.378   3
   2 -24  -1 1308.77 252.076   3
   2 -24   0 28845.6 1224.22   3
  -2 -24   0 28421.8 1299.25   3
  -2 -24  -1 772.162 242.249   3
   2 -24   1 704.343 212.470   3
  -2 -24  -2 3825.91 469.022   3
   2 -24   2 5060.51 442.960   3
  -2 -24  -3 5937.77 561.871   3
   2 -24   3 6346.47 491.823   3
  -2 -24  -4 13348.3 670.111   5
  -2 -24  -4 12919.2 842.058   3
  -2 -24  -5 2794.48 386.761   3
  -2 -24  -5 2698.77 281.293   5
  -2 -24  -6 20593.2 895.027   5
  -2 -24  -6 20335.1 1071.45   3
  -2 -24  -7 212.039 173.070   3
  -2 -24  -7 217.614 122.175   5
  -2 -24  -8 1482.23 285.554   3
  -2 -24  -8 1648.83 236.779   5
  -2 -24  -9 522.568 233.389   3
  -2 -24  -9 707.691 179.283   5
  -2 -24 -10 2219.23 326.654   3
  -2 -24 -10 2290.64 275.962   5
  -2 -24 -11-11.1444 144.856   3
  -2 -24 -11-111.536 104.147   5
  -2 -24 -12 11538.3 621.680   5
  -2 -24 -13-1.84180 84.7013   5
  -2 -24 -14 990.876 172.216   5
  -2 -25  13 3704.56 286.748   3
  -2 -25  12 10170.4 517.298   3
  -2 -25  11 3918.34 326.935   3
  -2 -25  10 6436.18 440.046   3
  -2 -25   9 2589.11 287.362   3
   2 -25  -8 4968.00 472.931   3
  -2 -25   8 5356.78 431.032   3
   2 -25  -7 88.5548 142.211   3
  -2 -25   7 118.464 116.751   3
  -2 -25   6 18303.1 887.631   3
   2 -25  -6 18361.5 953.028   3
   2 -25  -5 4429.04 442.305   3
  -2 -25   5 4338.35 437.853   3
  -2 -25   4 9716.07 647.624   3
   2 -25  -4 8462.62 614.236   3
  -2 -25   3 1532.96 270.899   3
   2 -25  -3 2094.94 312.375   3
   2 -25  -2 759.788 188.014   3
  -2 -25   2 1091.48 234.020   3
  -2 -25   1 4180.58 432.532   3
   2 -25  -1 4716.92 442.829   3
  -2 -25   0 9974.25 690.162   3
   2 -25   0 9338.44 605.365   3
   2 -25   1 7312.10 518.920   3
  -2 -25  -1 6426.05 532.025   3
  -2 -25  -2 10980.9 726.362   3
  -2 -25  -3 1175.29 248.293   3
  -2 -25  -4 3117.06 380.597   3
  -2 -25  -5 219.520 175.899   3
  -2 -25  -6 166.152 145.707   3
  -2 -25  -6 192.852 80.2208   5
  -2 -25  -7 3791.74 419.365   3
  -2 -25  -7 3530.35 315.521   5
  -2 -25  -8 6849.66 563.860   3
  -2 -25  -8 6608.46 435.227   5
  -2 -25  -9 6025.58 513.963   3
  -2 -25  -9 6624.14 432.541   5
  -2 -25 -10 13116.9 754.260   3
  -2 -25 -10 13211.1 628.513   5
  -2 -25 -11 568.458 131.735   5
  -2 -25 -12 180.449 88.8996   5
  -2 -26  12-47.6946 70.4111   3
  -2 -26  11 1062.44 153.453   3
  -2 -26  10-58.1525 71.9238   3
  -2 -26   9 18072.2 761.576   3
  -2 -26   8 3580.77 323.642   3
   2 -26  -7 7091.67 519.613   3
  -2 -26   7 9232.08 544.113   3
   2 -26  -6 46.1967 144.238   3
  -2 -26   6 321.789 129.258   3
  -2 -26   5 1209.78 215.465   3
   2 -26  -5 1511.82 243.140   3
   2 -26  -4 122.665 123.835   3
  -2 -26   4 109.261 108.350   3
   2 -26  -3 10995.4 645.135   3
  -2 -26   3 11779.8 676.558   3
   2 -26  -2 1181.55 215.509   3
  -2 -26   2 1247.97 233.168   3
  -2 -26   1 7207.37 529.292   3
   2 -26  -1 7120.02 496.476   3
  -2 -26   0 502.515 184.043   3
   2 -26   0 819.250 172.836   3
  -2 -26  -1 278.443 121.566   3
  -2 -26  -2 2651.36 323.191   3
  -2 -26  -3 8115.20 591.969   3
  -2 -26  -4 4093.65 415.248   3
  -2 -26  -5 18435.4 918.103   3
  -2 -26  -6 2403.25 326.793   3
  -2 -26  -7 13004.9 745.634   3
  -2 -26  -8 320.170 113.240   3
  -2 -26  -9 89.9486 127.300   3
  -2 -27   9 426.108 109.194   3
  -2 -27   8 513.863 123.690   3
  -2 -27   7 18292.2 747.159   3
  -2 -27   6 384.143 130.505   3
   2 -27  -5 18940.9 812.556   3
  -2 -27   5 20724.2 830.902   3
   2 -27  -4 49.7355 78.5059   3
  -2 -27   4 114.025 94.5573   3
   2 -27  -3 2844.76 289.240   3
  -2 -27   3 3151.42 319.871   3
  -2 -27   2 1272.54 206.211   3
  -2 -27   1 2900.90 319.912   3
  -2 -27   0 338.276 142.336   3
  -2 -27  -1 13137.8 701.520   3
  -2 -27  -2 2906.55 320.171   3
  -2 -27  -3 14729.1 748.357   3
  -2 -27  -4 552.237 165.188   3
  -2 -27  -5 951.045 194.070   3
  -2 -27  -6-120.214 107.718   3
  -2 -27  -7 4993.54 401.704   3
  -2 -27  -8 843.769 174.369   3
  -2 -28   6 1167.34 156.088   3
  -2 -28   5 265.470 94.2046   3
  -2 -28   4 2134.81 227.513   3
  -2 -28   3 4542.33 333.673   3
  -2 -28   2 7155.57 435.407   3
  -2 -28   1 6020.85 408.691   3
  -2 -28   0 4108.39 334.765   3
  -2 -28  -1-20.5678 111.939   3
  -2 -28  -2 1073.49 176.657   3
  -2 -28  -3 3662.02 324.997   3
  -2 -28  -4 8246.17 486.468   3
  -2 -28  -5 5680.55 390.232   3
  -2 -28  -6 4860.51 350.230   3
   3   0 -28 106.477 90.8293   4
   3   0 -27 2050.07 272.761   4
   3   0 -26-81.2453 131.366   4
   3   0 -25 5864.87 553.737   4
   3   0 -24 22.0255 222.399   4
   3   0 -23 10089.2 814.022   4
   3   0 -22-310.451 265.365   4
   3   0 -21 24296.3 1364.73   4
   3   0 -20-58.1580 252.663   4
   3   0 -19 9783.57 823.897   4
   3   0 -18 103.006 187.393   4
   3   0 -17 3894.62 563.203   6
   3   0 -17 3567.61 490.011   4
   3   0 -16-51.3164 258.987   6
   3   0 -16 293.267 188.320   4
   3   0 -15 47019.3 1793.98   4
   3   0 -13 5841.96 645.833   2
   3   0 -12-379.152 235.725   2
   3   0 -11 81996.4 2700.83   2
   3   0 -10 88.8999 127.989   2
   3   0  -9 162667. 4402.56   2
   3   0  -8-90.4183 141.745   1
   3   0  -8-50.5952 156.967   2
   3   0  -7 22609.8 1086.53   2
   3   0  -7 24879.4 1226.62   1
   3   0  -6 184.742 165.425   1
   3   0  -5 368340. 8768.53   1
   3   0  -4-107.254 167.766   1
   3   0  -3 738979. 16377.3   1
   3   0  -2 33.3198 135.810   1
   3   0  -1 269858. 6680.04   1
   3   0   0 337.201 218.533   1
   3   0   1 9244.55 732.027   1
   3   0   2-92.1476 165.840   1
   3   0   3 226490. 5813.83   1
   3   0   4 46.4898 140.512   1
   3   0   5 148995. 4262.34   1
   3   0   6 79.4218 166.785   1
  -3   0  -6 626.556 434.058   2
  -3   0  -7 48854.9 2432.02   2
   3   0   7 48112.7 2068.54   1
   3   0   8-9.46784 182.087   1
  -3   0  -8-97.0751 346.594   2
  -3   0  -9 24511.8 1830.67   2
   3   0   9 22963.7 1432.84   1
   3   0  10 153.857 208.582   1
  -3   0 -10 230.953 434.175   2
  -3   0 -11 157950. 5829.74   2
  -3   0 -12 49.8139 271.775   2
  -3   0 -13 124502. 5414.39   2
  -3   0 -14 339.302 181.904   7
  -3   0 -14-107.398 403.097   2
  -3   0 -15 2202.12 351.372   7
  -3   0 -16 29.1178 162.608   7
  -3   0 -17 9623.11 786.037   7
  -3   0 -18-325.938 221.052   7
  -3   0 -19 81630.4 2325.68   6
  -3   0 -20 17.3082 108.935   6
  -3   0 -20-24.6326 137.926   4
  -3   0 -21 1089.70 210.073   6
  -3   0 -21 839.596 208.353   4
  -3   0 -22-80.0540 114.784   6
  -3   0 -22 18.8826 124.793   4
  -3   0 -23 10431.0 613.419   6
  -3   0 -24 132.521 116.798   6
  -3   0 -25 9700.22 533.448   6
   3   1 -28 1172.20 183.511   4
   3  -1 -28 1136.11 172.938   4
   3  -1 -27 3376.79 342.565   4
   3   1 -27 3111.25 343.563   4
   3   1 -26 409.229 171.904   4
   3  -1 -26-65.1488 166.412   4
   3   1 -25-38.4935 145.385   4
   3  -1 -25 83.0734 172.281   4
   3  -1 -24 488.984 193.522   4
   3   1 -24 325.046 218.830   4
   3   1 -23 4028.41 519.614   4
   3  -1 -23 3729.31 494.774   4
   3  -1 -22 624.501 264.882   4
   3   1 -22 616.883 239.614   4
   3  -1 -21 27302.0 1453.36   4
   3   1 -21 24248.2 1375.90   4
   3  -1 -20 13901.5 1012.29   4
   3   1 -20 13797.3 994.463   4
   3   1 -19 14938.6 1030.27   4
   3  -1 -19 15693.4 1039.58   4
   3  -1 -18 1173.82 339.509   6
   3  -1 -18 1047.62 307.666   4
   3   1 -18 975.292 305.498   4
   3   1 -17 1799.06 381.701   6
   3  -1 -17 1363.01 365.291   6
   3   1 -17 1738.13 387.625   4
   3  -1 -17 1532.45 320.099   4
   3   1 -16 345.227 189.424   6
   3  -1 -16 441.628 226.638   6
   3  -1 -16 427.046 153.433   4
   3   1 -16 591.724 257.447   4
   3   1 -15 12976.1 859.047   4
   3  -1 -15 14474.3 873.366   4
   3   1 -14 20356.0 1384.45   2
   3   1 -13 72929.8 2722.62   2
   3   1 -12 29030.5 1478.81   2
   3  -1 -12 27758.4 1362.06   2
   3  -1 -11 8760.21 681.068   2
   3   1 -11 8388.17 730.453   2
   3   1 -10 7358.09 676.760   2
   3  -1 -10 7142.41 600.533   2
   3  -1  -9 319.949 189.487   1
   3   1  -9 311.834 208.996   2
   3  -1  -9 512.653 185.905   2
   3  -1  -8 70250.6 2392.07   1
   3   1  -8 73183.9 2379.62   1
   3   1  -8 71804.0 2396.75   2
   3  -1  -8 68915.1 2218.52   2
   3   1  -7 35666.3 1490.33   1
   3  -1  -7 34803.3 1532.55   1
   3   1  -7 33090.5 1408.81   2
   3  -1  -7 34014.0 1320.94   2
   3  -1  -6 2078.43 360.678   1
   3   1  -6 1832.69 328.301   1
   3   1  -5 82179.7 2666.88   1
   3  -1  -5 81598.0 2710.59   1
   3   1  -4 129303. 3703.61   1
   3  -1  -4 126389. 3701.15   1
   3   1  -3 51590.4 1941.02   1
   3  -1  -3 49579.8 1943.91   1
   3  -1  -2 11460.4 827.365   1
   3   1  -2 10587.6 779.312   1
   3  -1  -1 80924.4 2665.30   1
   3   1  -1 80943.1 2633.36   1
   3  -1   0 106590. 3246.30   1
   3   1   0 107969. 3234.02   1
   3  -1   1 587065. 13395.6   1
   3   1   1 597452. 13289.5   1
   3  -1   2 167804. 4673.75   1
   3   1   2 178718. 4679.55   1
   3  -1   3 96835.7 3131.01   1
   3   1   3 101726. 3067.26   1
   3  -1   4 31988.6 1548.38   1
   3   1   4 32692.0 1494.04   1
  -3   1  -4 32788.6 1718.02   2
   3   1   5 309.552 166.496   1
   3  -1   5 863.669 295.652   1
  -3   1  -5 319.419 261.590   2
   3  -1   6 1087.49 290.336   1
   3   1   6 1123.04 298.658   1
  -3   1  -6 1108.98 356.819   2
   3   1   7 110107. 3520.11   1
   3  -1   7 115288. 3759.93   1
  -3   1  -7 116075. 4202.69   2
   3   1   8 70655.9 2632.16   1
   3  -1   8 76400.7 2943.39   1
  -3   1  -8 69900.3 3228.51   2
   3  -1   9 168060. 5184.81   1
   3   1   9 165008. 4828.99   1
  -3   1  -9 163988. 5737.30   2
  -3   1 -10 5677.47 971.857   2
   3  -1  10 5179.21 735.757   1
   3   1  10 5375.83 649.946   1
  -3   1 -11 6650.37 1070.99   2
   3  -1  11 7118.32 918.936   1
  -3   1 -12 5104.89 1044.89   2
  -3   1 -13 10848.0 1509.39   2
  -3  -1 -14 16279.1 932.946   7
  -3   1 -14 18048.4 986.223   7
  -3  -1 -15 91662.4 2863.96   7
  -3   1 -15 92033.2 2859.18   7
  -3   1 -16 6544.23 652.418   7
  -3  -1 -16 5164.93 562.104   7
  -3   1 -17 3027.17 439.710   7
  -3  -1 -17 3207.12 451.933   7
  -3  -1 -18 2903.06 463.678   7
  -3  -1 -19 220.608 172.197   4
  -3  -1 -19 110.212 103.881   6
  -3   1 -19 153.644 123.979   6
  -3  -1 -20 11974.9 688.653   6
  -3   1 -20 11718.5 657.603   6
  -3   1 -21 10300.9 708.090   4
  -3  -1 -21 11501.9 666.954   6
  -3   1 -21 11513.5 650.811   6
  -3   1 -22 11719.2 723.113   4
  -3   1 -22 13170.6 701.317   6
  -3  -1 -22 12191.9 696.212   6
  -3   1 -23 4951.57 428.400   4
  -3  -1 -23 6421.30 486.760   6
  -3   1 -23 5459.99 429.565   6
  -3   1 -24 1930.76 257.724   6
  -3  -1 -24 1656.65 236.860   6
  -3  -1 -25 4269.10 350.010   6
  -3   1 -25 4088.74 329.225   6
   3  -2 -28 265.278 91.0887   4
   3   2 -28 504.838 116.307   4
   3   2 -27 723.118 178.605   4
   3  -2 -27 1671.40 238.758   4
   3  -2 -26 10355.4 682.491   4
   3   2 -26 11131.4 721.584   4
   3  -2 -25 1939.98 335.844   4
   3   2 -25 1681.98 316.913   4
   3  -2 -24 17192.7 1025.69   4
   3   2 -24 17201.7 1024.10   4
   3  -2 -23 976.536 309.355   4
   3   2 -23 1441.51 350.578   4
   3  -2 -22 1337.42 338.618   4
   3   2 -22 1263.22 338.777   4
   3  -2 -21 810.842 287.001   4
   3   2 -21 722.640 286.973   4
   3  -2 -20 442.887 212.631   4
   3   2 -20 318.920 226.292   4
   3  -2 -19 4069.21 540.891   4
   3   2 -19 2859.13 485.791   4
   3  -2 -18 17472.4 1211.09   6
   3  -2 -18 18774.7 1110.84   4
   3   2 -18 17997.0 1137.28   4
   3  -2 -17 635.216 228.940   4
   3   2 -17 975.309 269.532   4
   3  -2 -17 724.545 297.684   6
   3   2 -16 31699.5 1462.57   4
   3  -2 -16 30824.4 1378.83   4
   3  -2 -16 29064.5 1630.62   6
   3  -2 -15 482.587 184.755   4
   3   2 -15 75.5088 130.689   4
   3   2 -15-19.7867 186.336   2
   3   2 -14 2237.41 476.912   2
   3   2 -13 3892.94 540.572   2
   3   2 -12 22769.5 1339.02   2
   3   2 -11 1619.94 335.121   2
   3  -2 -11 1536.54 257.186   2
   3  -2 -10 107405. 2985.60   2
   3   2 -10 104524. 3358.83   2
   3   2  -9 3059.23 445.205   2
   3  -2  -9 3236.56 416.651   1
   3  -2  -9 3843.09 397.943   2
   3  -2  -8 145692. 4036.86   1
   3   2  -8 145754. 4078.90   2
   3  -2  -8 140681. 3718.90   2
   3   2  -7 33911.5 1433.51   1
   3  -2  -7 35985.7 1578.43   1
   3  -2  -7 33830.1 1259.28   2
   3   2  -7 32275.5 1444.27   2
   3  -2  -6 665.944 243.725   1
   3   2  -6 237.802 137.757   1
   3  -2  -5 14941.3 995.663   1
   3   2  -5 16865.6 977.762   1
   3  -2  -4 168806. 4608.58   1
   3   2  -4 166577. 4505.44   1
   3   2  -3 18867.9 1066.87   1
   3  -2  -3 18099.7 1083.89   1
   3  -2  -2 277953. 6992.97   1
   3   2  -2 287992. 6922.32   1
   3   2  -1 122509. 3427.74   1
   3  -2  -1 113073. 3499.12   1
   3   2   0 229532. 5770.75   1
   3  -2   0 228441. 5920.26   1
   3  -2   1 6098.28 618.470   1
   3   2   1 6441.35 580.288   1
   3   2   2 928.797 251.688   1
   3  -2   2 937.144 284.669   1
   3  -2   3 36891.2 1681.09   1
   3   2   3 34672.5 1499.12   1
  -3   2  -3 37286.5 1757.91   2
   3  -2   4 323612. 8066.63   1
   3   2   4 326561. 7741.07   1
  -3   2  -4 314126. 8271.20   2
   3  -2   5 8611.60 832.206   1
   3   2   5 8964.04 716.485   1
  -3   2  -5 8046.84 877.638   2
   3   2   6 123337. 3609.32   1
   3  -2   6 127332. 4066.38   1
  -3   2  -6 122849. 4350.14   2
   3   2   7 33651.4 1550.50   1
   3  -2   7 34502.5 1871.81   1
  -3   2  -7 34500.7 2104.89   2
   3   2   8 21925.2 1218.07   1
   3  -2   8 20894.0 1470.99   1
  -3   2  -8 18266.9 1591.66   2
   3   2   9 15462.4 1045.06   1
   3  -2   9 17133.3 1380.87   1
  -3   2  -9 15873.1 1557.62   2
   3  -2  10 59301.7 2856.86   1
  -3   2 -10 57476.4 3236.51   2
   3  -2  11 20661.4 1657.35   1
  -3   2 -11 19794.1 1905.82   2
   3  -2  12 59970.9 3038.22   1
  -3   2 -12 61263.5 3653.18   2
  -3   2 -13 36223.4 2854.40   2
  -3   2 -14 55465.5 2002.23   7
  -3  -2 -14 56466.9 1945.90   7
  -3   2 -15 5227.10 563.677   7
  -3  -2 -15 5249.22 540.553   7
  -3   2 -15 5802.11 1233.97   2
  -3   2 -16 34242.0 1518.82   7
  -3  -2 -16 33903.1 1528.33   7
  -3   2 -16 29774.6 2867.88   2
  -3  -2 -17 7582.33 680.355   7
  -3   2 -17 7950.31 712.132   7
  -3  -2 -18 51077.0 2025.55   7
  -3  -2 -19 1838.16 262.317   6
  -3   2 -19 1707.68 245.625   6
  -3  -2 -20 54784.6 1799.38   6
  -3   2 -20 54867.5 1711.44   6
  -3  -2 -21 11735.4 700.200   6
  -3   2 -21 11479.6 636.412   6
  -3   2 -21 10854.9 740.245   4
  -3   2 -22 1852.90 262.289   6
  -3  -2 -22 2186.29 292.012   6
  -3   2 -22 1764.74 289.167   4
  -3   2 -23 3063.59 309.648   6
  -3  -2 -23 2942.07 340.594   6
  -3   2 -23 2674.65 322.104   4
  -3  -2 -24 4447.42 389.641   6
  -3   2 -24 4282.84 352.173   6
  -3   2 -24 4269.16 370.577   4
  -3  -2 -25 2994.13 300.215   6
  -3   2 -25 2786.19 254.993   6
  -3  -2 -26 8836.88 465.708   6
   3   3 -28 10745.5 540.786   4
   3   3 -27 2997.39 310.110   4
   3  -3 -27 2700.86 297.033   4
   3  -3 -26 6091.55 502.534   4
   3   3 -26 6787.82 532.372   4
   3  -3 -25 58.0185 149.622   4
   3   3 -25 68.6503 182.306   4
   3   3 -24 4563.05 527.409   4
   3  -3 -24 4882.56 542.494   4
   3  -3 -23 3905.62 497.646   4
   3   3 -23 5391.44 598.750   4
   3   3 -22 8025.14 740.504   4
   3  -3 -22 8613.43 738.835   4
   3  -3 -21 7987.16 737.406   4
   3   3 -21 8180.41 756.220   4
   3  -3 -20 23457.3 1283.12   4
   3   3 -20 20829.0 1270.70   4
   3  -3 -19 3192.88 465.210   4
   3   3 -19 3530.79 527.232   4
   3   3 -18 1941.09 408.544   4
   3  -3 -18 2120.07 387.792   4
   3  -3 -18 1904.14 419.616   6
   3   3 -17 2150.14 361.334   4
   3  -3 -17 1879.88 390.384   6
   3  -3 -17 2950.43 447.918   4
   3  -3 -16 17658.8 1262.85   6
   3   3 -16 20815.2 1651.52   2
   3   3 -16 20974.1 1168.78   4
   3  -3 -16 22313.1 1152.98   4
   3  -3 -15 3466.40 540.482   6
   3  -3 -15 3282.79 405.422   4
   3   3 -15 4417.01 710.815   2
   3   3 -15 4628.15 512.971   4
   3   3 -14 37581.7 1970.44   2
   3   3 -13 1782.70 400.837   2
   3   3 -12 26402.4 1485.32   2
   3   3 -11 8157.94 774.582   2
   3  -3 -10 38096.7 1583.35   1
   3   3 -10 41200.9 1845.77   2
   3   3  -9 219.921 226.501   2
   3  -3  -9 324.677 118.028   2
   3  -3  -9-123.789 162.980   1
   3  -3  -8 14173.1 941.479   1
   3   3  -8 14567.5 982.310   2
   3  -3  -8 13086.6 688.203   2
   3   3  -7 1541.13 333.833   2
   3  -3  -7 1759.35 245.449   2
   3  -3  -7 1075.45 279.234   1
   3  -3  -6 85158.1 2815.60   1
   3   3  -6 81989.1 2562.20   1
   3  -3  -5 976.246 275.299   1
   3   3  -5 1443.68 297.306   1
   3  -3  -4 164329. 4537.49   1
   3   3  -4 159366. 4306.56   1
   3  -3  -3 12977.8 890.609   1
   3   3  -3 12144.4 811.375   1
   3  -3  -2 58305.6 2214.83   1
   3   3  -2 61372.4 2121.17   1
   3   3  -1 8538.39 675.595   1
   3  -3  -1 7350.48 686.973   1
   3   3   0 86954.9 2662.02   1
   3  -3   0 78953.1 2736.59   1
   3   3   1 905.125 210.751   1
   3  -3   1 692.245 270.762   1
   3  -3   2 399682. 9571.29   1
   3   3   2 403145. 9227.24   1
  -3   3  -2 387908. 9549.88   2
   3  -3   3 89854.4 3111.59   1
   3   3   3 97156.9 2851.00   1
  -3   3  -3 89205.0 3196.29   2
   3   3   4 71190.4 2335.67   1
   3  -3   4 71358.6 2699.01   1
  -3   3  -4 65336.7 2727.46   2
  -3   3  -5 1924.73 453.171   2
   3   3   5 2507.90 365.430   1
   3  -3   5 2785.79 495.895   1
   3   3   6 5511.31 541.191   1
  -3   3  -6 5439.03 880.671   2
   3  -3   6 5211.91 741.172   1
  -3   3  -7 5388.91 898.719   2
   3  -3   7 5845.02 808.746   1
   3   3   7 4669.88 508.609   1
   3  -3   8 68469.3 3077.59   1
  -3   3  -8 68981.9 3451.42   2
   3  -3   9 34696.5 2161.71   1
  -3   3  -9 34823.7 2488.44   2
   3  -3  10 48585.2 2745.45   1
  -3   3 -10 51307.2 3202.73   2
  -3   3 -11-202.521 423.128   2
   3  -3  11 1.70935 317.202   1
  -3   3 -12 728.268 362.728   2
   3  -3  12 1380.46 516.486   1
   3  -3  13 810.705 401.189   1
  -3   3 -13 1244.71 508.767   2
  -3  -3 -13 844.813 194.933   7
  -3   3 -14 64162.4 2197.32   7
  -3  -3 -14 63050.5 2117.73   7
  -3  -3 -15 4409.83 512.856   7
  -3   3 -15 4949.13 532.475   7
  -3   3 -15 3107.56 942.964   2
  -3   3 -16 16876.3 2180.66   2
  -3   3 -16 18864.8 1081.15   7
  -3  -3 -16 18830.8 1097.34   7
  -3   3 -17 15850.6 2155.50   2
  -3   3 -17 18047.8 1106.06   7
  -3  -3 -17 17907.5 1092.00   7
  -3  -3 -18 35257.8 1602.69   7
  -3  -3 -18 33313.1 1284.83   6
  -3  -3 -19 1010.01 217.637   6
  -3   3 -19 1054.13 196.820   6
  -3  -3 -20 1368.80 242.205   6
  -3   3 -20 1173.19 202.415   6
  -3  -3 -21 887.051 228.547   6
  -3   3 -21 736.023 168.977   6
  -3   3 -22 20651.6 884.935   6
  -3  -3 -22 22196.4 997.371   6
  -3   3 -22 18812.2 975.230   4
  -3   3 -23 4183.39 354.550   6
  -3  -3 -23 3334.82 363.923   6
  -3   3 -23 3128.38 349.100   4
  -3   3 -24 7856.67 461.071   6
  -3  -3 -24 7741.48 525.191   6
  -3   3 -24 6374.95 464.198   4
  -3   3 -25 867.504 153.015   4
  -3  -3 -25 866.142 179.581   6
  -3  -3 -26 963.123 155.866   6
   3   4 -28 1406.44 183.414   4
   3  -4 -27 268.677 100.273   4
   3   4 -27 22.1055 93.3711   4
   3  -4 -26 5060.72 442.313   4
   3   4 -26 4500.80 430.636   4
   3  -4 -25 10680.4 721.478   4
   3   4 -25 12850.4 802.741   4
   3   4 -24 474.041 192.244   4
   3  -4 -24 753.230 239.048   4
   3  -4 -23 2773.10 408.571   4
   3   4 -23 3057.45 427.236   4
   3  -4 -22 1193.38 281.830   4
   3   4 -22 1366.56 322.509   4
   3  -4 -21 6804.70 682.008   4
   3   4 -21 7075.71 710.961   4
   3  -4 -20 5197.62 574.039   4
   3   4 -20 5535.75 626.862   4
   3  -4 -19 26362.3 1340.68   4
   3   4 -19 26986.6 1439.90   4
   3  -4 -18 18336.9 1065.40   4
   3   4 -18 17072.1 1097.28   4
   3  -4 -18 16534.4 1200.26   6
   3   4 -17 11163.7 868.474   4
   3  -4 -17 9384.09 899.942   6
   3   4 -17 12725.2 1346.83   2
   3  -4 -17 11539.4 814.611   4
   3  -4 -16 826.612 309.192   6
   3   4 -16 643.839 195.309   4
   3  -4 -16 1072.20 310.268   4
   3   4 -16 864.338 293.227   2
   3  -4 -15 404.946 300.562   6
   3  -4 -15 1344.83 304.356   4
   3   4 -15 1315.37 305.791   4
   3   4 -15 886.087 395.327   2
   3   4 -14 5607.92 749.410   2
   3   4 -13 1412.42 332.859   2
   3   4 -12 6079.38 697.957   2
   3   4 -11 2608.99 447.896   2
   3   4 -10 51929.0 2206.92   2
   3  -4 -10 51297.7 1864.91   1
   3   4  -9 51522.8 2112.01   2
   3  -4  -9 49954.3 1921.28   1
   3  -4  -8 4487.30 540.608   1
   3   4  -8 4394.69 564.375   2
   3  -4  -7 20271.9 1181.73   1
   3  -4  -7 19981.6 768.913   2
   3   4  -7 20000.3 1157.27   2
   3  -4  -6 976.077 255.045   1
   3  -4  -5 8431.76 735.510   1
   3   4  -5 9396.05 681.912   1
   3  -4  -4 803.580 237.206   1
   3   4  -4 1177.83 236.111   1
   3  -4  -3 113759. 3490.96   1
   3   4  -3 113568. 3254.33   1
   3  -4  -2 4483.56 548.754   1
   3   4  -2 3674.55 437.818   1
   3  -4  -1 43275.1 1861.54   1
   3   4  -1 45707.3 1709.09   1
   3  -4   0 38607.3 1766.13   1
   3   4   0 40754.5 1601.61   1
  -3   4  -1 719.806 230.365   2
   3  -4   1 633.643 234.820   1
   3   4   1 767.970 235.868   1
  -3   4  -2 9693.65 845.173   2
   3   4   2 9872.14 689.610   1
   3  -4   2 9571.97 850.005   1
  -3   4  -3 7059.33 796.460   2
   3   4   3 8204.96 630.195   1
   3  -4   3 8100.61 818.362   1
  -3   4  -4 55811.9 2559.78   2
   3   4   4 54169.3 1911.45   1
   3  -4   4 59235.0 2510.79   1
  -3   4  -5 86921.5 3489.06   2
   3   4   5 81831.5 2566.65   1
  -3   4  -6 16415.6 1473.55   2
   3   4   6 17297.1 934.181   1
   3  -4   6 18081.4 1422.11   1
  -3   4  -7 57371.4 3098.54   2
   3  -4   7 62235.4 2951.79   1
  -3   4  -8 2623.19 824.615   2
   3  -4   8 2576.82 631.295   1
  -3   4  -9 3882.23 778.146   2
   3  -4   9 2868.07 711.970   1
  -3   4 -10 5215.49 1024.10   2
   3  -4  10 5261.53 934.070   1
   3  -4  11 37565.8 2637.16   1
  -3   4 -11 39381.2 3007.79   2
   3  -4  12 30279.2 2436.46   1
  -3   4 -12 35319.6 2967.34   2
   3  -4  13 28016.4 2363.53   1
  -3   4 -13 28863.1 2741.76   2
  -3   4 -13 30179.6 1313.17   7
  -3  -4 -13 27725.2 1189.45   7
  -3   4 -14 26892.4 2734.66   2
  -3   4 -14 28688.3 1340.20   7
  -3  -4 -14 29959.4 1312.91   7
  -3  -4 -15 1201.15 304.739   7
  -3   4 -15 1496.92 334.907   7
  -3   4 -15 1148.90 739.900   2
  -3   4 -16 18538.2 2350.26   2
  -3  -4 -16 20654.7 1167.64   7
  -3   4 -16 20594.5 1138.87   7
  -3   4 -17 27196.5 2900.71   2
  -3  -4 -17 26073.2 1349.34   7
  -3  -4 -18 14442.7 779.768   6
  -3  -4 -18 13685.5 939.306   7
  -3   4 -19 26525.5 1011.33   6
  -3  -4 -19 25342.6 1108.42   6
  -3   4 -20 23143.0 936.716   6
  -3  -4 -20 21896.6 1030.23   6
  -3  -4 -21 14989.0 825.490   6
  -3   4 -21 14412.4 714.723   6
  -3   4 -22 2247.36 259.672   6
  -3  -4 -22 1991.40 298.008   6
  -3   4 -22 2192.11 331.469   4
  -3  -4 -23-105.854 175.639   6
  -3   4 -23 88.5899 121.131   4
  -3  -4 -24 256.081 120.760   6
  -3   4 -24 359.545 125.509   4
  -3  -4 -25 11197.7 601.755   6
  -3   4 -25 9675.92 513.108   4
  -3  -4 -26 125.849 90.0573   6
   3   5 -27 4418.23 370.346   4
   3  -5 -27 3874.22 333.984   4
   3  -5 -26 1754.16 269.105   4
   3   5 -26 1731.74 272.788   4
   3  -5 -25 759.249 204.498   4
   3   5 -25 1018.15 238.014   4
   3  -5 -24 546.339 204.840   4
   3   5 -24 689.131 261.131   4
   3   5 -23 8503.95 714.182   4
   3  -5 -23 9219.28 731.125   4
   3  -5 -22 11090.4 822.983   4
   3   5 -22 11242.9 852.358   4
   3   5 -21 55213.3 2167.62   4
   3  -5 -21 56249.6 2134.46   4
   3  -5 -20 2043.92 381.552   4
   3   5 -20 2922.91 483.872   4
   3  -5 -19 10671.5 815.494   4
   3   5 -19 11007.5 890.328   4
   3  -5 -18-313.521 220.682   4
   3   5 -18-71.9576 209.219   4
   3   5 -18 76.2058 212.446   2
   3   5 -17 7418.10 1067.07   2
   3   5 -17 6696.54 666.417   4
   3  -5 -17 7089.97 777.886   6
   3  -5 -17 7273.91 628.797   4
   3  -5 -16 3984.77 463.429   4
   3   5 -16 3572.01 503.925   4
   3  -5 -16 3180.78 577.604   6
   3   5 -16 4174.40 727.691   2
   3   5 -15 34516.6 2031.43   2
   3   5 -15 33217.6 1545.28   4
   3  -5 -15 30592.5 1657.70   6
   3  -5 -15 34039.8 1416.82   4
   3  -5 -15 32878.6 1627.51   5
   3   5 -14 1178.67 368.842   2
   3   5 -13 103376. 3661.74   2
   3   5 -12 1819.61 421.412   2
   3   5 -11 27837.6 1568.03   2
   3  -5 -10 2307.45 353.459   1
   3   5 -10 2959.73 492.759   2
   3  -5  -9 655.649 235.027   1
   3   5  -9 652.940 318.211   2
   3  -5  -8 164.866 158.924   1
   3   5  -8 594.114 264.225   2
   3   5  -7 107112. 3425.61   2
   3  -5  -7 110888. 3419.31   1
   3  -5  -6 422.438 224.237   1
   3  -5  -5 222455. 5901.34   1
   3  -5  -4 38831.2 1742.70   1
   3  -5  -3 12114.3 938.341   1
   3   5  -3 14421.8 825.646   1
   3   5  -2 497.801 193.273   1
   3  -5  -2 231.310 184.850   1
   3   5  -1 2395.37 335.922   1
   3  -5  -1 2593.90 433.648   1
  -3   5   0 1126.69 256.734   2
   3  -5   0 1517.85 340.936   1
   3   5   0 1375.70 264.253   1
  -3   5  -1 124873. 3807.09   2
   3  -5   1 125644. 3952.63   1
   3   5   1 125646. 3413.63   1
  -3   5  -2 854.233 289.628   2
   3   5   2 719.808 190.172   1
   3  -5   2 1210.23 363.291   1
  -3   5  -3 89622.7 3390.25   2
   3  -5   3 95494.7 3382.40   1
   3   5   3 88466.6 2627.51   1
   3   5   4 9115.58 619.933   1
   3  -5   4 10016.0 1021.78   1
  -3   5  -4 9846.86 1055.16   2
   3   5   5 36283.4 1388.31   1
  -3   5  -5 36777.8 2247.87   2
   3  -5   6 26521.4 1869.97   1
  -3   5  -6 26546.6 2013.79   2
   3  -5   7 124270. 4807.03   1
  -3   5  -7 122348. 5115.86   2
  -3   5  -8-63.9741 552.962   2
   3  -5   8 685.056 510.815   1
   3  -5   9 208164. 7402.32   1
  -3   5  -9 208746. 7762.98   2
  -3   5 -10 483.989 530.437   2
   3  -5  10-50.1043 392.074   1
   3  -5  11 14502.6 1751.56   1
  -3   5 -11 15824.3 1954.49   2
   3  -5  12-761.145 570.666   1
  -3   5 -12 29.6370 417.807   2
   3  -5  13 5734.81 1066.63   1
  -3   5 -13 5369.75 1232.18   2
  -3  -5 -13 6802.37 548.054   7
  -3   5 -13 7740.91 622.391   7
  -3   5 -14 11141.9 1715.87   2
  -3  -5 -14 12351.0 804.608   7
  -3   5 -14 11451.9 788.505   7
  -3  -5 -14 12305.6 717.689   5
   3  -5  14 9709.79 1457.93   1
  -3  -5 -15 81520.9 2439.51   5
  -3  -5 -15 80676.3 2630.17   7
  -3   5 -15 80023.6 2607.03   7
  -3   5 -15 72038.0 4810.52   2
  -3   5 -16 11126.3 1841.83   2
  -3  -5 -16 13464.8 910.769   7
  -3  -5 -17 53206.0 2051.66   7
  -3  -5 -18 305.612 137.129   6
  -3  -5 -18 93.9652 167.759   7
  -3  -5 -19 15448.3 829.023   6
  -3   5 -19 15286.2 712.009   6
  -3   5 -20 3644.59 325.805   6
  -3  -5 -20 4008.35 422.332   6
  -3  -5 -21 6265.41 529.909   6
  -3  -5 -22 99.6477 152.620   6
  -3   5 -23 15637.7 816.720   4
  -3  -5 -23 16331.2 844.519   6
  -3  -5 -24 826.010 195.571   6
  -3   5 -24 905.179 184.658   4
  -3  -5 -25 1334.52 216.653   6
  -3   5 -25 737.140 143.321   4
   3  -6 -27 1196.45 169.166   4
   3   6 -27 1826.05 239.760   4
   3   6 -26 6280.92 473.593   4
   3  -6 -26 5948.52 458.459   4
   3   6 -25 3766.64 417.282   4
   3  -6 -25 3269.07 370.732   4
   3   6 -24 1803.83 316.609   4
   3  -6 -24 1343.07 274.865   4
   3  -6 -23 839.277 236.921   4
   3   6 -23 895.881 268.631   4
   3  -6 -22 4231.79 503.422   4
   3   6 -22 4024.82 512.049   4
   3  -6 -21 569.983 247.573   4
   3   6 -21 664.362 222.226   4
   3  -6 -20 4013.18 523.009   4
   3   6 -20 4197.01 544.054   4
   3   6 -19 15001.4 1010.05   4
   3  -6 -19 15229.3 979.487   4
   3   6 -18 17687.6 1706.40   2
   3   6 -18 17079.7 1099.35   4
   3  -6 -18 18703.0 1070.58   4
   3  -6 -17 7480.60 803.585   6
   3   6 -17 8363.69 1121.14   2
   3  -6 -17 8596.39 689.805   4
   3   6 -17 8585.48 735.868   4
   3   6 -16 10975.7 1233.54   2
   3   6 -16 9789.08 796.967   4
   3  -6 -16 9968.93 898.454   5
   3  -6 -16 9387.65 707.506   4
   3  -6 -16 10020.8 929.964   6
   3  -6 -15 2212.71 468.846   6
   3  -6 -15 2291.78 331.343   4
   3   6 -15 2000.78 377.603   4
   3  -6 -15 1623.52 380.897   5
   3   6 -15 1699.31 433.290   2
   3  -6 -14 2841.11 451.921   5
   3   6 -14 3576.50 619.904   2
   3  -6 -14 3088.42 384.322   4
   3  -6 -14 3306.35 500.322   6
   3   6 -13 3988.58 636.917   2
   3   6 -12 11612.6 1022.69   2
   3   6 -11 22731.8 1424.98   2
   3   6 -10 29365.5 1639.38   2
   3  -6 -10 27272.0 1285.26   1
   3   6  -9 21815.9 1391.06   2
   3  -6  -9 22801.4 1208.46   1
   3  -6  -8 9948.63 807.802   1
   3   6  -8 10888.5 919.935   2
   3   6  -7 441.608 274.927   2
   3  -6  -7 937.710 310.165   1
   3  -6  -6 1823.22 400.757   1
   3  -6  -5 51776.1 2123.55   1
   3  -6  -4 56501.0 2241.47   1
   3  -6  -3 3670.50 507.330   1
   3  -6  -2 50683.5 2126.34   1
   3  -6  -1 4888.63 604.102   1
   3   6  -1 5001.18 468.692   1
  -3   6   0 4544.08 540.971   2
   3   6   0 3952.90 391.404   1
   3  -6   0 4013.67 575.981   1
   3  -6   1 11772.6 1000.16   1
  -3   6  -1 10960.7 909.502   2
   3   6   1 11725.9 695.677   1
   3  -6   2 22007.6 1448.59   1
  -3   6  -2 21574.5 1428.05   2
   3   6   2 19934.4 951.406   1
  -3   6  -3 5103.64 729.212   2
   3  -6   3 5779.19 799.611   1
   3   6   3 5199.11 438.782   1
  -3   6  -4 83045.8 3567.97   2
   3   6   4 79092.9 2280.73   1
   3  -6   5 94609.7 3844.17   1
  -3   6  -5 92898.8 4079.49   2
   3   6   5 86534.6 2376.27   1
  -3   6  -6 32764.2 2458.11   2
   3  -6   6 36069.0 2398.09   1
  -3   6  -7 61939.4 3674.52   2
   3  -6   7 59335.4 3366.56   1
  -3   6  -8 364.272 572.274   2
   3  -6   8-314.048 383.882   1
   3  -6   9 17426.0 1994.91   1
  -3   6  -9 18108.5 2130.02   2
   3  -6  10 37387.1 3010.09   1
  -3   6 -10 40358.8 3354.73   2
   3  -6  11 88663.3 4973.24   1
  -3   6 -11 103797. 5640.04   2
   3  -6  12 29692.8 2673.27   1
  -3   6 -12 30991.9 3010.80   2
  -3  -6 -13 87861.1 2413.93   8
   3  -6  13 74045.7 4369.19   1
  -3  -6 -13 83748.2 2413.86   5
  -3   6 -13 75201.3 4945.69   2
  -3  -6 -13 84907.6 2540.59   7
  -3   6 -13 83431.2 2630.39   7
  -3  -6 -14 9319.57 615.937   5
  -3  -6 -14 8626.33 661.801   7
  -3   6 -14 9147.26 699.553   7
   3  -6  14 6453.26 1207.43   1
  -3   6 -14 7949.31 1531.12   2
   3  -6  15 8559.02 1396.36   1
  -3  -6 -15 11640.6 828.681   7
  -3   6 -15 11155.8 812.605   7
  -3   6 -15 8334.43 1564.53   2
  -3  -6 -15 12417.5 757.916   5
  -3  -6 -16 6252.37 614.180   7
  -3  -6 -16 5272.28 508.491   5
  -3  -6 -17 14029.0 942.212   7
  -3  -6 -17 14122.6 874.434   5
  -3  -6 -17 14013.7 769.062   6
  -3  -6 -18 10200.1 806.252   7
  -3  -6 -18 10110.7 657.615   6
  -3  -6 -18 10623.1 739.340   5
  -3  -6 -19 28720.1 1207.56   6
  -3  -6 -20 6529.55 531.847   6
  -3  -6 -21 57.2156 155.461   6
  -3  -6 -22 230.378 135.971   6
  -3  -6 -23 19.0451 133.330   6
  -3   6 -23-20.8249 112.883   4
  -3  -6 -24 2281.86 293.983   6
  -3   6 -24 2443.88 287.789   4
  -3  -6 -25 1393.95 216.299   6
  -3   6 -25 1336.48 184.685   4
   3   7 -27 408.373 112.808   4
   3   7 -26 1552.34 231.260   4
   3  -7 -26 1289.54 200.551   4
   3   7 -25 2326.47 304.349   4
   3  -7 -25 1953.06 283.747   4
   3   7 -24 2131.07 336.223   4
   3  -7 -24 2542.87 354.060   4
   3  -7 -23 5205.57 523.990   4
   3   7 -23 5049.34 527.913   4
   3  -7 -22 16636.1 982.792   4
   3   7 -22 17317.4 1032.84   4
   3  -7 -21 908.982 234.908   4
   3   7 -21 201.538 179.644   4
   3  -7 -20 17695.9 1048.64   4
   3   7 -20 17960.5 1109.16   4
   3  -7 -19 1239.93 285.565   4
   3   7 -19 1440.86 318.248   4
   3   7 -18 12773.9 924.295   4
   3   7 -18 10290.4 1298.96   2
   3  -7 -18 12741.3 854.642   4
   3  -7 -17-108.316 139.444   4
   3   7 -17-25.0760 195.342   4
   3   7 -17 127.185 209.376   2
   3   7 -16 8283.91 1085.14   2
   3   7 -16 9481.51 785.786   4
   3  -7 -16 9853.87 887.205   5
   3  -7 -16 9673.69 895.956   6
   3  -7 -16 9737.81 714.484   4
   3  -7 -15 664.898 232.787   4
   3   7 -15 535.162 262.186   2
   3  -7 -15-28.7803 195.570   6
   3  -7 -15 238.652 170.964   5
   3  -7 -14 120113. 3770.45   6
   3  -7 -14 123343. 3419.25   4
   3  -7 -14 123724. 3808.70   5
   3   7 -14 125384. 4373.11   2
   3   7 -13 1220.36 398.687   2
   3   7 -12 80320.4 3134.13   2
   3   7 -11 2928.04 528.608   2
   3   7 -10 5787.71 720.124   2
   3   7  -9 5741.30 716.855   2
   3  -7  -9 5026.40 551.482   1
   3  -7  -8 106567. 3354.40   1
   3   7  -8 103991. 3560.79   2
   3  -7  -7 9414.87 800.783   1
   3   7  -7 11299.9 953.878   2
   3  -7  -6 74106.2 2672.59   1
   3   7  -6 71703.7 2661.49   2
   3  -7  -5 12694.6 968.892   1
   3  -7  -4 71003.6 2657.82   1
   3  -7  -3 40169.3 1894.49   1
   3  -7  -2 2978.63 501.602   1
   3  -7  -1 15366.9 1123.71   1
  -3   7   0 96384.5 3187.69   2
   3  -7   0 101030. 3479.05   1
  -3   7  -1 3149.38 523.067   2
   3  -7   1 2760.10 539.241   1
  -3   7  -2 278933. 7654.13   2
   3  -7   2 277856. 7662.08   1
  -3   7  -3 2613.01 665.629   2
   3  -7   3 2745.43 596.422   1
  -3   7  -4 76725.3 3690.15   2
   3  -7   4 80744.6 3504.14   1
  -3   7  -5 33896.6 2522.72   2
   3  -7   5 38013.9 2387.57   1
  -3   7  -6 130832. 5841.37   2
   3  -7   6 135585. 5462.87   1
  -3   7  -7 5547.02 1193.98   2
  -3   7  -8 127054. 6327.71   2
  -3   7  -9 38956.3 3369.47   2
  -3   7 -10 66006.6 4700.82   2
  -3   7 -11 387.057 672.819   2
   3  -7  11 874.673 662.157   1
  -3   7 -12 2754.55 930.387   2
   3  -7  12 4118.36 988.060   1
  -3  -7 -12 5100.12 403.282   8
  -3  -7 -13 568.009 168.460   5
  -3   7 -13 417.641 444.422   2
  -3   7 -13 603.912 209.499   7
  -3  -7 -13 578.234 183.727   7
   3  -7  13 875.148 538.852   1
   3  -7  14 6736.58 1276.06   1
  -3   7 -14 6510.40 1522.40   2
  -3   7 -14 6692.13 609.536   7
  -3  -7 -14 7485.87 627.118   7
  -3  -7 -14 7172.86 553.982   5
   3  -7  15 7173.62 1320.68   1
  -3   7 -15 6366.85 1441.39   2
  -3  -7 -15 7590.87 674.197   7
  -3  -7 -15 7860.03 602.616   5
  -3  -7 -16 46604.8 1872.52   7
  -3  -7 -16 48501.1 1763.87   5
  -3  -7 -16 46683.6 1591.98   6
  -3  -7 -17 3107.85 448.878   7
  -3  -7 -17 2864.95 362.531   6
  -3  -7 -17 2999.33 383.693   5
  -3  -7 -18 554.560 156.810   6
  -3  -7 -18 520.091 226.175   5
  -3  -7 -19 120.182 134.254   6
  -3  -7 -19 146.561 129.062   5
  -3  -7 -20 13905.6 811.651   6
  -3  -7 -21 1449.41 277.968   6
  -3  -7 -22 8191.06 599.084   6
  -3  -7 -23 930.436 202.827   6
  -3   7 -23 952.940 194.143   4
  -3  -7 -24 4906.92 430.205   6
  -3   7 -24 4545.27 376.417   4
  -3   7 -25-65.9729 63.4795   4
  -3  -7 -25 64.3364 107.549   6
   3  -8 -26 8851.43 501.010   4
   3   8 -26 10263.0 568.316   4
   3   8 -25 108.238 128.543   4
   3  -8 -25 118.900 104.224   4
   3   8 -24 12071.7 765.848   4
   3  -8 -24 12134.5 719.360   4
   3  -8 -23 3142.74 381.376   4
   3   8 -23 3203.23 408.136   4
   3  -8 -22 524.912 212.252   4
   3   8 -22 608.352 221.026   4
   3  -8 -21 2228.04 371.023   4
   3   8 -21 2547.65 425.176   4
   3  -8 -20 410.107 209.535   4
   3   8 -20 523.241 236.479   4
   3  -8 -19 855.230 268.326   4
   3   8 -19 538.032 186.244   4
   3  -8 -18 3275.56 426.072   4
   3   8 -18 3316.22 469.911   4
   3  -8 -17 17613.8 1255.13   5
   3  -8 -17 17888.8 1013.65   4
   3   8 -17 18280.1 1755.30   2
   3   8 -17 17991.3 1103.63   4
   3  -8 -16 28899.9 1594.94   5
   3  -8 -16 27063.0 1271.03   4
   3   8 -16 29775.0 2123.97   2
   3   8 -16 25856.6 1356.40   4
   3  -8 -15 6928.97 749.991   5
   3   8 -15 7013.73 933.938   2
   3  -8 -15 7400.71 601.175   4
   3   8 -14 4081.85 662.097   2
   3  -8 -14 4280.25 450.542   4
   3  -8 -14 3992.42 531.861   5
   3   8 -13 37720.2 2062.72   2
   3  -8 -13 36954.9 1708.22   5
   3  -8 -13 33309.4 1365.67   4
   3   8 -12 49424.6 2381.54   2
   3   8 -11 15090.0 1200.38   2
   3   8 -10 51279.7 2363.41   2
   3   8  -9 86064.8 3251.89   2
   3   8  -8 45448.4 2112.21   2
   3  -8  -8 45840.6 1937.95   1
   3  -8  -7 485.061 283.072   1
   3   8  -7-85.2168 233.019   2
   3  -8  -6 32485.5 1658.22   1
   3   8  -6 32750.2 1694.41   2
   3  -8  -5 13457.7 1011.55   1
   3  -8  -4 170891. 4966.01   1
   3  -8  -3 64480.5 2584.56   1
   3  -8  -2 61375.9 2534.55   1
   3  -8  -1 9925.25 946.352   1
  -3   8   1 10385.3 803.144   2
  -3   8   0 1604.35 365.874   2
   3  -8   0 1407.31 417.154   1
  -3   8  -1 1399.96 428.301   2
   3  -8   1 977.757 457.389   1
   3  -8   2 24837.5 1726.04   1
  -3   8  -2 23734.3 1715.85   2
   3  -8   3 13081.7 1305.64   1
  -3   8  -3 13633.8 1398.49   2
   3  -8   4 169197. 5838.73   1
  -3   8  -4 172129. 6480.19   2
   3  -8   5 16147.7 1628.40   1
  -3   8  -5 20090.6 2122.23   2
   3  -8   6 173030. 6638.21   1
  -3   8  -6 186254. 7753.18   2
  -3   8  -7 2167.59 1018.07   2
  -3   8  -8 32378.6 3294.61   2
  -3   8  -9 13095.8 2158.34   2
  -3   8 -10 101905. 6018.24   2
  -3   8 -11 8303.35 1625.11   2
   3  -8  11 7662.16 1412.85   1
  -3  -8 -12 140155. 3493.31   8
  -3  -8 -12 137363. 3607.95   7
  -3  -8 -12 137183. 3532.93   5
   3  -8  12 136778. 6417.14   1
  -3   8 -12 126961. 6811.20   2
  -3  -8 -13 1740.79 269.091   5
  -3  -8 -13 2265.64 302.366   8
  -3   8 -13 2603.90 1005.10   2
  -3  -8 -13 1532.63 281.884   7
  -3   8 -13 2855.80 377.101   7
   3  -8  13 3202.07 934.121   1
   3  -8  14 60953.3 3947.79   1
  -3  -8 -14 57932.9 1898.88   5
  -3  -8 -14 54072.4 1992.17   7
  -3  -8 -15 3699.02 467.955   7
  -3  -8 -15 4448.72 460.734   5
  -3  -8 -15 3660.08 358.215   6
   3  -8  15 4343.81 1061.83   1
  -3   8 -15 4276.72 1139.88   2
  -3  -8 -16 158.493 138.285   7
  -3  -8 -16 36.3906 162.283   5
  -3  -8 -16-66.7691 108.882   6
  -3  -8 -17 20023.5 965.448   6
  -3  -8 -17 19705.0 1133.89   7
  -3  -8 -17 20748.0 1087.70   5
  -3  -8 -18 32003.1 1425.56   5
  -3  -8 -18 31959.5 1303.32   6
  -3  -8 -19 1801.35 337.157   5
  -3  -8 -19 1759.40 312.003   6
  -3  -8 -20 9647.55 714.295   5
  -3  -8 -20 9153.47 659.335   6
  -3  -8 -21 2340.58 354.594   6
  -3  -8 -22 202.959 152.125   6
  -3   8 -23 845.591 180.804   4
  -3  -8 -23 899.025 232.512   6
  -3   8 -24 2728.69 280.681   4
  -3  -8 -24 2907.79 324.325   6
  -3   8 -25 565.834 114.882   4
  -3  -8 -25 591.172 150.027   6
   3   9 -26 340.379 117.727   4
   3  -9 -25 1455.85 214.925   4
   3   9 -25 1670.95 251.079   4
   3   9 -24 694.050 189.517   4
   3  -9 -24 974.572 198.747   4
   3  -9 -23 5345.08 483.826   4
   3   9 -23 5740.72 519.200   4
   3   9 -22 169.471 184.317   4
   3  -9 -22 509.425 201.421   4
   3   9 -21 8767.88 707.321   4
   3  -9 -21 7831.55 631.775   4
   3   9 -20 1004.85 290.983   4
   3  -9 -20 1022.25 263.265   4
   3   9 -19 16836.5 1035.52   4
   3  -9 -19 15607.4 934.148   4
   3   9 -18 1147.05 282.547   4
   3  -9 -18 675.352 212.421   4
   3   9 -17 8290.01 1205.16   2
   3   9 -17 6940.50 663.854   4
   3  -9 -17 7203.61 619.289   4
   3  -9 -17 7696.93 818.355   5
   3  -9 -16 149.154 145.421   4
   3  -9 -16 251.679 223.992   5
   3   9 -16-92.3482 197.965   2
   3   9 -16 149.310 171.005   4
   3   9 -15 50390.0 2661.00   2
   3  -9 -15 48408.9 2119.97   5
   3  -9 -15 45415.7 1725.32   4
   3   9 -14 9533.62 1039.66   2
   3  -9 -14 8653.75 818.651   5
   3  -9 -14 9728.97 680.063   4
   3   9 -13 66883.8 2923.90   2
   3  -9 -13 65040.5 2481.92   5
   3  -9 -13 60135.9 2026.47   4
   3   9 -12 1173.30 363.007   2
   3   9 -11 15850.5 1257.28   2
   3   9 -10-273.136 312.977   2
   3   9  -9 6235.15 796.400   2
   3   9  -8 1439.79 367.208   2
   3   9  -7 124179. 4117.14   2
   3  -9  -7 124524. 3886.65   1
   3   9  -6 9933.40 909.955   2
   3  -9  -6 10170.4 899.091   1
   3   9  -5 118804. 3794.02   2
   3  -9  -5 113279. 3774.90   1
   3  -9  -4 52177.7 2286.35   1
   3  -9  -3 3902.75 610.983   1
   3  -9  -2 6194.01 760.282   1
   3  -9  -1 176508. 5402.61   1
  -3   9   1 180675. 4896.09   2
  -3   9   0 1530.45 414.993   2
   3  -9   0 1613.07 435.653   1
   3  -9   1 192656. 5935.33   1
  -3   9  -1 188474. 5784.62   2
   3  -9   2 15449.6 1387.67   1
  -3   9  -2 15682.8 1460.74   2
   3  -9   3 42583.2 2485.83   1
  -3   9  -3 43640.4 2793.25   2
   3  -9   4 28124.1 2084.96   1
  -3   9  -4 26683.7 2470.23   2
  -3   9  -5 139.258 479.618   2
   3  -9   5 344.743 622.711   1
  -3   9  -6 4326.60 1248.20   2
   3  -9   6 3159.49 692.075   1
  -3   9  -7 69277.3 5298.72   2
  -3   9  -8 29283.9 3327.58   2
  -3   9  -9 91842.1 5906.62   2
  -3   9 -10 16537.1 2322.33   2
  -3  -9 -11 20823.2 872.091   8
  -3  -9 -11 19559.0 884.472   5
   3  -9  11 17954.3 2198.40   1
  -3   9 -11 15651.4 2292.85   2
  -3  -9 -12 6133.96 451.605   8
   3  -9  12 5290.18 1162.43   1
  -3  -9 -12 5383.62 518.559   3
  -3   9 -12 3746.46 1207.16   2
  -3  -9 -12 5578.97 463.403   5
  -3  -9 -12 5113.87 453.753   7
  -3  -9 -13 13997.8 752.870   8
   3  -9  13 16107.2 2015.64   1
  -3   9 -13 12947.9 2006.96   2
  -3  -9 -13 14519.2 792.352   5
  -3  -9 -13 13028.9 819.833   7
  -3   9 -14 525.897 589.585   2
   3  -9  14-210.879 545.289   1
  -3  -9 -14 834.411 227.095   5
  -3  -9 -14 490.255 141.056   6
  -3  -9 -14 526.443 214.540   7
  -3  -9 -15 23917.3 1229.66   7
  -3  -9 -15 25479.3 1182.30   5
  -3  -9 -15 24535.2 1038.87   6
   3  -9  15 27517.7 2607.03   1
  -3   9 -15 24974.5 2896.37   2
  -3  -9 -16 6275.27 597.160   7
  -3  -9 -16 5857.58 489.803   6
  -3  -9 -16 5552.56 533.713   5
  -3  -9 -17 12602.5 861.897   7
  -3  -9 -17 12737.4 826.337   5
  -3  -9 -17 12060.2 740.630   6
  -3  -9 -18-162.572 199.538   5
  -3  -9 -18 153.020 148.555   6
  -3  -9 -19 781.577 208.168   5
  -3  -9 -19 930.195 250.603   6
  -3  -9 -20 3733.71 440.789   5
  -3  -9 -20 4274.61 439.668   6
  -3  -9 -21 6287.60 541.952   5
  -3  -9 -21 5517.77 504.182   6
  -3  -9 -22 4371.61 437.579   6
  -3   9 -23 3679.94 350.971   4
  -3  -9 -23 3023.55 332.814   6
  -3  -9 -24 2029.13 263.968   6
  -3   9 -24 2297.91 250.363   4
   3  10 -26 1915.82 214.166   4
  -3 -10  26 1969.46 214.150   8
   3  10 -25 3192.18 310.851   4
   3 -10 -25 2907.63 273.957   4
   3  10 -24 213.743 118.499   4
   3 -10 -24 109.408 91.0941   4
   3  10 -23 9078.16 638.942   4
   3 -10 -23 8453.67 579.920   4
   3  10 -22 533.734 182.064   4
   3 -10 -22 775.031 206.001   4
   3  10 -21 1190.29 257.344   4
   3 -10 -21 1114.00 247.456   4
   3  10 -20 47.5443 208.503   4
   3 -10 -20 634.779 233.345   4
   3 -10 -19 7395.64 622.123   4
   3  10 -19 6793.01 619.817   4
   3  10 -18 1765.78 312.510   4
   3 -10 -18 2697.34 392.987   4
   3 -10 -17 12942.6 832.080   4
   3  10 -17 12261.9 874.719   4
   3 -10 -17 13881.9 1102.32   5
   3  10 -16 10054.2 796.683   4
   3 -10 -16 11760.8 1010.51   5
   3  10 -16 10450.6 1279.01   2
   3 -10 -16 9910.43 711.079   4
   3 -10 -15 30221.3 1636.69   5
   3  10 -15 31206.6 2082.24   2
   3 -10 -15 29812.9 1321.31   4
   3 -10 -14 1589.31 364.394   5
   3  10 -14 2401.31 546.229   2
   3 -10 -14 1880.85 317.242   4
   3 -10 -13 1129.69 347.051   5
   3 -10 -13 597.177 158.844   4
   3  10 -13 836.725 364.361   2
   3 -10 -12 4528.82 582.913   5
   3  10 -12 4419.41 699.134   2
   3 -10 -12 4590.49 448.427   4
   3  10 -11 12466.5 1140.45   2
   3  10 -10 38669.9 2055.25   2
   3  10  -9 113530. 3993.43   2
   3  10  -8 3783.52 626.612   2
   3  10  -7 20984.8 1436.39   2
   3  10  -6 34780.5 1857.72   2
   3 -10  -6 35521.8 1805.18   1
   3 -10  -5 1320.72 367.403   1
   3  10  -5 965.728 331.988   2
   3  10  -4 12168.8 983.895   2
   3 -10  -4 10633.2 982.651   1
   3 -10  -3 244458. 6794.22   1
   3 -10  -2 43395.6 2203.77   1
   3 -10  -1 111336. 3999.92   1
  -3  10   0 423.203 209.523   2
   3 -10   0 636.597 366.499   1
  -3  10  -1 1648.71 497.351   2
   3 -10   1 1539.21 434.753   1
  -3  10  -2 2359.65 629.325   2
   3 -10   2 1739.45 456.689   1
  -3  10  -3 47576.6 3116.33   2
   3 -10   3 49434.1 2783.68   1
  -3  10  -4 14660.6 1948.95   2
   3 -10   4 14753.9 1553.78   1
  -3  10  -5 161740. 7857.24   2
   3 -10   5 164269. 6291.04   1
   3 -10   6-147.431 511.389   1
  -3  10  -6-599.287 929.156   2
  -3  10  -7 50701.1 4701.20   2
  -3  10  -8 16479.2 2523.24   2
  -3  10  -9 3674.45 1321.42   2
  -3 -10 -10 2456.84 282.385   5
  -3  10 -10 1739.51 702.474   2
  -3 -10 -11 56352.2 1776.81   5
  -3 -10 -11 55112.2 1694.92   8
   3 -10  11 60059.7 3970.27   1
  -3 -10 -11 53630.5 1894.48   3
  -3 -10 -12 305.988 145.902   8
  -3 -10 -12 337.490 300.208   3
  -3  10 -12 368.366 516.784   2
  -3 -10 -12 106.286 108.250   5
   3 -10  12 643.860 434.685   1
  -3 -10 -13 51757.8 1766.04   5
  -3 -10 -13 51229.4 1698.66   8
  -3 -10 -13 50655.2 1602.25   6
   3 -10  13 55565.2 3795.46   1
  -3  10 -13 50778.8 4110.08   2
  -3 -10 -13 49057.8 1818.20   7
  -3  10 -14 2882.68 1034.00   2
  -3 -10 -14 3100.94 390.727   5
  -3 -10 -14 2819.08 396.534   7
   3 -10  14 2217.22 776.062   1
  -3 -10 -14 3139.34 333.272   6
  -3 -10 -15 6363.45 559.651   5
  -3 -10 -15 6228.16 482.582   6
  -3 -10 -15 6060.20 588.273   7
  -3 -10 -16 1065.98 263.333   5
  -3 -10 -16 1108.66 254.486   6
  -3 -10 -16 862.298 267.956   7
  -3 -10 -17 46703.5 1667.75   6
  -3 -10 -17 47539.3 1812.50   5
  -3 -10 -18 268.094 135.152   5
  -3 -10 -18 85.2141 121.328   6
  -3 -10 -19 19844.0 1010.15   6
  -3 -10 -19 20067.4 1065.26   5
  -3 -10 -20 397.160 205.465   5
  -3 -10 -20 497.697 194.916   6
  -3 -10 -21 8294.59 599.684   6
  -3 -10 -21 8976.65 668.200   5
  -3 -10 -22-54.4921 147.182   6
  -3 -10 -23 45.8648 119.069   6
  -3  10 -23-157.264 134.631   4
  -3 -10 -24-95.5923 88.5418   6
  -3  10 -24 227.386 102.621   4
  -3 -11  26 1083.35 146.839   8
  -3 -11  25 1103.68 177.528   8
   3  11 -25 942.567 170.287   4
   3 -11 -24 203.978 100.713   4
   3  11 -24 248.349 109.836   4
   3 -11 -23 525.679 157.588   4
   3  11 -23 413.598 177.585   4
   3  11 -22 9003.50 630.356   4
   3 -11 -22 7903.04 560.729   4
   3 -11 -21 1224.67 230.790   4
   3  11 -21 1347.29 280.616   4
   3 -11 -20 6428.77 552.671   4
   3  11 -20 7291.34 631.291   4
   3  11 -19 1534.52 309.335   4
   3 -11 -19 1305.90 275.968   4
   3  11 -18 161.667 148.494   4
   3 -11 -18-62.1030 287.464   5
   3 -11 -18-45.4009 161.154   4
   3  11 -17 213.554 211.917   4
   3 -11 -17-70.5691 234.891   5
   3 -11 -17-91.7370 181.512   4
   3  11 -16 656.120 190.669   4
   3 -11 -16 299.913 225.335   5
   3 -11 -16 336.848 191.781   4
   3 -11 -15 22390.2 1393.07   5
   3 -11 -15 20411.4 1052.58   4
   3  11 -15 19847.8 1669.00   2
   3 -11 -14 49590.5 2181.36   5
   3  11 -14 50800.6 2700.40   2
   3 -11 -14 47322.0 1754.87   4
   3 -11 -13 6618.80 738.367   5
   3 -11 -13 5880.47 519.017   4
   3  11 -13 5770.77 832.072   2
   3 -11 -12 40485.3 1912.80   5
   3 -11 -12 41368.1 1578.76   4
   3 -11 -11 3925.04 555.722   5
   3 -11 -11 4737.43 491.304   3
   3 -11 -11 4132.61 419.314   4
   3  11 -11 4815.89 713.593   2
   3  11 -10 4906.47 707.414   2
   3  11  -9-60.4839 204.770   2
   3  11  -8 36964.6 2055.94   2
   3  11  -7 55493.9 2546.90   2
   3  11  -6 70944.3 2906.77   2
   3 -11  -6 73293.4 2846.26   1
   3  11  -5 66065.9 2732.71   2
   3 -11  -5 62385.2 2653.48   1
   3  11  -4 91014.8 3280.14   2
   3 -11  -4 87087.4 3330.54   1
   3 -11  -3 70249.2 2956.26   1
   3 -11  -2 2465.98 542.311   1
   3 -11  -1 1511.54 426.293   1
   3 -11   0 29772.1 1941.67   1
  -3  11  -1 37066.2 2237.53   2
   3 -11   1 37752.4 2313.57   1
  -3  11  -2 33080.2 2394.91   2
   3 -11   2 36298.3 2339.55   1
  -3  11  -3 90751.9 4668.84   2
   3 -11   3 89499.7 4068.73   1
   3 -11   4 3454.78 875.097   1
  -3  11  -4 1854.17 803.105   2
   3 -11   5 1218.67 477.249   1
  -3  11  -5 1202.54 923.940   2
   3 -11   6 6280.00 1169.28   1
  -3  11  -6 6178.17 1596.59   2
   3 -11   7 19870.5 2116.21   1
  -3  11  -7 14988.9 2444.72   2
   3 -11   8 22841.4 2296.10   1
  -3  11  -8 22021.3 2807.38   2
   3 -11   9 26002.0 2529.83   1
  -3  11  -9 29808.0 3213.92   2
  -3 -11 -10 4564.69 370.952   8
  -3  11 -10 3272.15 1052.52   2
   3 -11  10 4319.77 1045.57   1
  -3 -11 -10 3886.39 369.423   5
  -3 -11 -10 3971.90 431.140   3
  -3 -11 -11 5362.49 501.150   3
  -3  11 -11 4898.43 1264.77   2
  -3 -11 -11 5566.18 429.989   8
   3 -11  11 4977.30 1079.30   1
  -3 -11 -11 5195.90 387.424   6
  -3 -11 -11 5657.12 465.483   5
  -3 -11 -12 649.858 169.155   8
   3 -11  12-419.146 537.327   1
  -3  11 -12 18.8602 453.630   2
  -3 -11 -12 642.063 240.634   3
  -3 -11 -12 184.547 84.4524   6
  -3 -11 -12 639.668 193.503   5
  -3 -11 -13 3351.32 329.522   6
   3 -11  13 3187.62 815.824   1
  -3 -11 -13 2838.38 360.449   5
  -3 -11 -13 3155.21 340.500   8
  -3  11 -13 3478.94 1107.92   2
  -3 -11 -14 13919.4 846.007   5
  -3 -11 -14 14326.2 744.980   6
  -3 -11 -15 34243.1 1454.53   5
  -3 -11 -15 34121.1 1293.94   6
  -3 -11 -16 14552.1 910.555   5
  -3 -11 -16 15078.6 816.887   6
  -3 -11 -17 11723.1 797.160   5
  -3 -11 -17 11072.9 699.523   6
  -3 -11 -18 15133.7 930.495   5
  -3 -11 -18 14982.1 850.935   6
  -3 -11 -19 415.014 150.891   6
  -3 -11 -19 223.802 157.126   5
  -3 -11 -20 245.021 158.997   6
  -3 -11 -20 199.918 133.639   5
  -3 -11 -21 6317.56 516.336   6
  -3 -11 -21 6177.52 545.973   5
  -3 -11 -22 4093.01 400.788   6
  -3  11 -23 4084.36 349.684   4
  -3 -11 -23 4051.47 363.061   6
  -3  11 -24 747.475 147.132   4
  -3 -12  25 163.071 93.8268   8
   3  12 -24 8677.17 506.125   4
   3  12 -23 2145.90 283.920   4
   3 -12 -22 3885.22 359.850   4
   3  12 -22 4111.82 401.710   4
   3 -12 -21 3769.32 382.208   4
   3  12 -21 3738.95 414.074   4
   3 -12 -20 1136.83 226.108   4
   3  12 -20 1413.40 284.466   4
   3 -12 -19 117.094 143.068   4
   3  12 -19 431.439 243.266   4
   3 -12 -18 47423.9 2198.15   5
   3  12 -18 48760.3 1843.56   4
   3 -12 -18 48392.2 1758.44   4
   3  12 -17-14.6949 148.709   4
   3 -12 -17 687.233 317.851   5
   3 -12 -17 452.447 195.233   4
   3 -12 -16 42762.9 2072.32   5
   3 -12 -16 39877.4 1586.19   4
   3  12 -16 43550.0 1743.90   4
   3  12 -15 1490.07 482.649   2
   3 -12 -15 1227.95 279.601   4
   3 -12 -15 1552.62 431.762   5
   3 -12 -14 14102.0 1103.65   5
   3 -12 -14 14130.8 850.842   4
   3 -12 -13 11036.2 949.152   5
   3 -12 -13 11623.4 745.897   4
   3  12 -13 11145.6 1177.62   2
   3 -12 -12 947.848 318.157   5
   3  12 -12 1143.71 404.977   2
   3 -12 -12 1021.51 215.175   4
   3  12 -11 5429.19 776.346   2
   3 -12 -11 5183.92 532.808   3
   3 -12 -11 5230.37 605.450   5
   3 -12 -11 5502.70 488.578   4
   3 -12 -10 67613.9 2236.53   3
   3 -12 -10 63638.6 2095.17   4
   3  12 -10 71256.7 3000.33   2
   3  12  -9 8847.32 963.294   2
   3  12  -8 40795.7 2167.35   2
   3  12  -7 339.526 218.142   2
   3  12  -6 3669.98 587.883   2
   3  12  -5 3552.22 596.457   2
   3 -12  -5 3586.13 566.687   1
   3 -12  -4 6200.07 805.161   1
   3  12  -4 5890.38 739.333   2
   3  12  -3 1520.48 418.158   2
   3 -12  -3 917.284 289.670   1
   3 -12  -2 86065.1 3538.74   1
   3 -12  -1 1673.91 483.941   1
   3 -12   0 35892.1 2242.72   1
   3 -12   1 1975.51 516.391   1
   3 -12   2 25654.4 2006.18   1
  -3  12  -2 23763.8 2071.10   2
  -3  12  -3 1117.96 598.991   2
   3 -12   3 2432.75 649.098   1
   3 -12   4 108592. 4760.23   1
  -3  12  -4 86472.9 5302.70   2
  -3  12  -5-381.047 507.410   2
   3 -12   5 256.873 457.736   1
   3 -12   6 121254. 5415.86   1
  -3  12  -6 100315. 6213.54   2
   3 -12   7 1013.45 628.537   1
  -3  12  -7-277.941 612.645   2
   3 -12   8-417.073 454.635   1
  -3  12  -8 1545.64 815.972   2
   3 -12   9 421.747 600.738   1
  -3 -12  -9-0.99996 93.4926   8
  -3 -12  -9-171.010 130.035   3
  -3  12  -9-201.707 666.940   2
   3 -12  10 73598.8 4361.14   1
  -3 -12 -10 69012.1 2003.52   8
  -3  12 -10 66103.6 4821.17   2
  -3 -12 -10 67620.9 2229.38   3
  -3 -12 -10 69085.0 2097.63   5
   3 -12  11 722.738 278.148   1
  -3 -12 -11 911.328 185.843   8
  -3 -12 -11 907.542 205.429   5
  -3 -12 -11 848.924 153.008   6
  -3  12 -11 881.897 686.855   2
  -3 -12 -11 696.195 214.174   3
  -3 -12 -12 121620. 3329.26   5
  -3 -12 -12 120453. 3489.95   3
  -3 -12 -12 122296. 3096.43   6
  -3 -12 -12 120441. 3178.96   8
  -3 -12 -13 5379.12 456.661   8
   3 -12  13 4246.56 1021.72   1
  -3 -12 -13 4436.10 384.766   6
  -3 -12 -13 5139.44 498.068   5
  -3 -12 -13 4772.88 533.757   3
  -3  12 -13 4260.05 1170.87   2
  -3 -12 -14 39472.0 1397.56   6
  -3 -12 -14 37456.6 1536.00   5
  -3 -12 -15 1725.81 265.430   6
  -3 -12 -15 1406.00 285.864   5
  -3 -12 -16 1183.72 232.603   6
  -3 -12 -16 1275.21 264.718   5
  -3 -12 -17 13737.7 886.111   5
  -3 -12 -17 13804.7 793.161   6
  -3 -12 -18 13793.2 884.108   5
  -3 -12 -18 15163.5 835.087   6
  -3 -12 -19-10.0167 145.002   6
  -3 -12 -19 279.886 139.306   5
  -3 -12 -20 15617.5 908.262   5
  -3 -12 -20 16406.5 852.727   6
  -3 -12 -21 1393.84 266.845   5
  -3 -12 -21 1337.53 224.544   6
  -3 -12 -22 1690.39 254.398   6
  -3 -12 -23 64.1233 89.1078   6
  -3  12 -23 171.087 92.9031   4
  -3 -13  25 3250.62 266.399   8
   3  13 -24 1287.98 179.565   4
  -3 -13  24 2486.56 259.775   8
   3  13 -23 402.384 110.800   4
   3  13 -22 7709.10 528.836   4
   3  13 -21 3396.09 375.550   4
   3 -13 -21 3688.59 350.922   4
   3  13 -20 6541.38 551.253   4
   3 -13 -20 6487.00 505.026   4
   3  13 -19 8805.79 647.359   4
   3 -13 -19 7951.82 581.661   4
   3  13 -18 1569.10 290.254   4
   3 -13 -18 1272.50 270.290   4
   3 -13 -17 11427.4 1019.10   5
   3 -13 -17 11134.3 733.356   4
   3  13 -17 11574.1 785.077   4
   3 -13 -16 1248.87 259.215   4
   3 -13 -16 830.948 340.042   5
   3 -13 -15 3506.68 543.183   5
   3 -13 -15 4258.00 459.945   4
   3 -13 -14 75441.2 2865.66   5
   3 -13 -14 72205.4 2323.01   4
   3  13 -14 74212.6 3488.26   2
   3  13 -13 5195.80 827.488   2
   3 -13 -13 4740.06 635.932   5
   3 -13 -13 4364.59 427.168   4
   3 -13 -12 19427.7 1288.96   5
   3 -13 -12 20257.5 1019.52   4
   3 -13 -11 19017.2 1082.26   3
   3  13 -11 20306.2 1548.72   2
   3 -13 -11 16104.3 1147.47   5
   3 -13 -11 17799.3 929.257   4
   3 -13 -10 14321.2 887.154   3
   3  13 -10 14257.1 1264.47   2
   3 -13 -10 13058.1 987.640   5
   3 -13 -10 13567.0 795.457   4
   3  13  -9 4761.88 711.271   2
   3 -13  -9 5132.71 497.592   3
   3 -13  -9 6104.10 506.392   4
   3  13  -8 43788.1 2304.00   2
   3  13  -7 43362.2 2264.47   2
   3  13  -6 22613.9 1583.86   2
   3  13  -5 5231.20 708.864   2
   3 -13  -4 63724.1 2893.69   1
   3  13  -4 68056.0 2864.43   2
   3 -13  -3 14223.9 1301.45   1
   3  13  -3 14246.2 1177.89   2
   3 -13  -2 4197.89 730.569   1
   3  13  -2 3269.32 521.809   2
   3 -13  -1 843.743 318.205   1
   3  13  -1 1030.38 354.716   2
   3 -13   0 12951.0 1347.41   1
   3 -13   1 57653.6 3126.99   1
   3 -13   2 84309.8 4007.72   1
   3 -13   3 7626.97 1176.31   1
  -3  13  -3 6308.26 1241.91   2
   3 -13   4 20637.0 1973.55   1
  -3  13  -4 13563.8 1979.22   2
   3 -13   5 24.7705 280.876   1
  -3  13  -5 262.967 397.509   2
   3 -13   6 11298.7 1546.13   1
  -3  13  -6 8425.99 1616.06   2
  -3  13  -7 2840.94 866.104   2
  -3 -13  -7 3385.82 383.275   3
   3 -13   7 4284.79 974.827   1
  -3 -13  -8 24774.2 978.490   8
  -3  13  -8 19568.7 2480.20   2
   3 -13   8 23742.9 2326.00   1
  -3 -13  -8 23637.8 1112.69   3
   3 -13   9 3767.76 917.253   1
  -3  13  -9 5855.34 1455.48   2
  -3 -13  -9 4401.81 369.666   8
  -3 -13  -9 4404.86 462.538   3
  -3 -13  -9 4260.29 404.742   5
   3 -13  10 4168.54 1082.47   1
  -3 -13 -10 5684.91 428.953   8
  -3  13 -10 3852.53 1185.77   2
  -3 -13 -10 4722.48 479.161   3
  -3 -13 -10 5150.21 451.354   5
   3 -13  11 21205.1 2247.10   1
  -3 -13 -11 21437.8 1121.66   3
  -3 -13 -11 23267.2 967.469   8
  -3 -13 -11 20883.9 1022.50   5
  -3 -13 -12 347.959 135.583   8
   3 -13  12-224.705 347.242   1
  -3 -13 -12 315.904 118.083   6
  -3  13 -12 701.064 372.928   2
  -3 -13 -12 166.436 204.904   3
  -3 -13 -12 287.959 179.597   5
  -3 -13 -13 288.922 107.660   6
  -3 -13 -13 391.910 206.425   3
  -3 -13 -13 613.758 172.139   8
  -3 -13 -13 369.522 158.886   5
  -3 -13 -14 20926.3 944.288   6
  -3 -13 -14 20365.6 1083.72   5
  -3 -13 -15 1752.42 269.064   6
  -3 -13 -15 1639.13 338.960   5
  -3 -13 -16 26840.0 1305.34   5
  -3 -13 -16 28156.7 1175.87   6
  -3 -13 -17 3987.26 419.925   6
  -3 -13 -17 4451.58 517.802   5
  -3 -13 -18 3153.81 367.181   6
  -3 -13 -18 2598.02 385.766   5
  -3 -13 -19-99.9696 141.246   6
  -3 -13 -19-124.566 191.217   5
  -3 -13 -20 6370.95 563.854   5
  -3 -13 -20 7129.63 535.857   6
  -3 -13 -21 243.728 137.402   6
  -3 -13 -21 342.378 143.717   5
  -3 -13 -22 6093.60 442.610   6
  -3  13 -23 1537.41 199.926   4
  -3 -14  24 286.517 122.993   8
  -3 -14  23 7185.00 473.237   8
   3  14 -21 2905.78 312.549   4
   3 -14 -19 2773.69 323.418   4
   3 -14 -18 1450.55 244.441   4
   3 -14 -17 19322.7 1332.77   5
   3 -14 -17 19851.0 976.491   4
   3 -14 -16 89.4864 145.450   4
   3 -14 -16 197.871 219.100   5
   3 -14 -15 8098.90 616.178   4
   3 -14 -15 7965.03 829.709   5
   3 -14 -14 705.963 401.891   5
   3 -14 -14 17.9698 127.932   4
   3  14 -13 5325.46 850.355   2
   3 -14 -13 4947.14 634.816   5
   3 -14 -13 5415.59 494.694   4
   3  14 -12 1684.96 507.581   2
   3 -14 -12 1266.81 316.990   3
   3 -14 -12 815.084 214.284   4
   3 -14 -12 1256.67 363.210   5
   3 -14 -11 51001.9 1801.98   4
   3 -14 -11 53590.6 2011.69   3
   3 -14 -11 48151.1 2164.35   5
   3  14 -11 55938.9 2754.53   2
   3 -14 -10 5975.25 517.799   4
   3  14 -10 6777.65 890.246   2
   3 -14 -10 4386.52 586.876   5
   3 -14 -10 5871.49 585.065   3
   3  14  -9 85184.7 3425.21   2
   3 -14  -9 82318.3 2594.81   3
   3 -14  -9 78791.5 2446.48   4
   3 -14  -8 501.653 188.446   4
  -3 -14   8 367.478 165.315   8
   3  14  -8 206.496 202.886   2
   3 -14  -8 598.539 190.827   3
   3  14  -7 12283.8 1162.11   2
  -3 -14   7 11775.8 769.994   8
   3  14  -6 133.796 203.322   2
   3  14  -5 43596.8 2298.08   2
   3  14  -4 14687.3 1222.98   2
   3 -14  -3 33816.9 2137.51   1
   3  14  -3 34497.1 1927.40   2
   3 -14  -2 65075.7 3162.74   1
   3  14  -2 61377.5 2724.74   2
   3  14  -1 3204.31 569.181   2
   3 -14  -1 2671.03 644.543   1
   3  14   0 4478.42 646.929   2
   3 -14   0 4120.59 786.425   1
   3  14   1 689.884 257.311   2
   3 -14   1 1094.15 468.801   1
   3 -14   2 245.690 377.321   1
   3 -14   3 51972.4 3238.49   1
   3 -14   4 974.404 555.323   1
  -3 -14  -5 17311.5 910.314   3
   3 -14   5 17748.2 1920.19   1
  -3  14  -5 13374.6 1980.90   2
  -3  14  -6 5924.49 1403.68   2
   3 -14   6 7519.16 1305.45   1
  -3 -14  -6 8268.44 609.765   3
  -3 -14  -7 9273.83 662.350   3
   3 -14   7 10457.1 1548.72   1
  -3 -14  -7 9614.98 566.550   8
  -3 -14  -8 425.771 121.748   8
  -3 -14  -8 536.775 193.717   3
   3 -14   8-2.52820 358.526   1
   3 -14   9 18333.2 2079.23   1
  -3  14  -9 13705.0 2084.55   2
  -3 -14  -9 14925.3 812.254   5
  -3 -14  -9 15215.3 905.471   3
   3 -14  10 34462.6 2906.06   1
  -3 -14 -10 31779.7 1290.42   5
  -3 -14 -10 32254.5 1428.62   3
   3 -14  11 75389.1 4432.34   1
  -3 -14 -11 68952.5 2205.90   5
  -3 -14 -11 69674.4 2367.70   3
  -3 -14 -12 21946.4 1088.40   5
  -3 -14 -12 20284.0 1137.47   3
  -3 -14 -13 42529.5 1672.28   5
  -3 -14 -13 41733.5 1764.90   3
  -3 -14 -14 6342.87 585.268   5
  -3 -14 -14 6030.46 472.846   6
  -3 -14 -15 364.214 173.454   6
  -3 -14 -15 399.646 217.560   5
  -3 -14 -16 822.496 207.166   6
  -3 -14 -16 589.253 237.330   5
  -3 -14 -17 820.929 208.411   6
  -3 -14 -17 624.277 247.951   5
  -3 -14 -18 3274.54 367.253   6
  -3 -14 -18 3552.01 448.513   5
  -3 -14 -19 8329.13 638.771   5
  -3 -14 -19 9502.41 612.713   6
  -3 -14 -20 3365.63 332.010   6
  -3 -14 -20 3901.15 417.755   5
  -3 -14 -21 6179.32 442.066   6
  -3 -14 -21 6293.97 503.594   5
  -3 -15  24 31.4363 73.7400   8
  -3 -15  23 4903.88 369.794   8
  -3 -15  22 28.8683 116.261   8
  -3 -15  21 20666.2 930.080   8
   3 -15 -17 6592.26 747.141   5
   3 -15 -16 9519.26 637.764   4
   3 -15 -16 9240.86 903.983   5
   3 -15 -15 6951.82 778.738   5
   3 -15 -15 7505.77 566.759   4
   3 -15 -14 7369.24 798.931   5
   3 -15 -14 7873.03 604.272   4
   3 -15 -13 52742.5 1800.64   4
   3 -15 -13 47144.4 2190.09   5
   3  15 -12 30284.4 2033.53   2
   3 -15 -12 28608.1 1237.38   4
   3 -15 -12 26813.1 1546.98   5
   3 -15 -12 28542.5 1429.64   3
   3  15 -11 29094.3 1995.76   2
   3 -15 -11 26626.3 1351.03   3
   3 -15 -11 28488.9 1223.82   4
   3 -15 -10 1413.38 313.968   3
   3  15 -10 284.831 287.816   2
   3 -15 -10 759.421 223.114   4
   3 -15 -10 1609.11 416.346   5
   3 -15  -9 3108.55 438.407   3
  -3 -15   9 2231.84 339.513   8
   3  15  -9 2213.46 503.204   2
  -3 -15   8 7522.68 605.090   8
   3 -15  -8 7802.62 653.783   3
   3  15  -8 7829.49 948.748   2
  -3 -15   7 48170.0 1813.55   8
   3 -15  -7 50702.2 1851.73   3
   3  15  -7 50543.6 2516.31   2
  -3 -15   6 36478.5 1514.44   8
   3 -15  -6 39366.6 1531.40   3
   3  15  -6 37690.5 2131.65   2
  -3 -15   5 20268.1 1049.19   8
   3 -15  -5 20810.7 1027.99   3
   3  15  -5 20999.8 1537.59   2
   3  15  -4 8206.46 921.384   2
  -3 -15   4 7679.97 599.940   8
   3  15  -3 183.358 173.780   2
   3 -15  -2 4309.07 784.126   1
   3  15  -2 3516.18 609.839   2
  -3 -15   1 48561.3 1781.28   3
   3 -15  -1 53516.4 2974.28   1
   3  15  -1 57122.5 2555.33   2
  -3 -15   0 10974.1 727.517   3
   3 -15   0 11766.5 1372.63   1
   3  15   0 12129.5 1102.79   2
  -3 -15  -1 82142.1 2528.25   3
   3  15   1 89073.7 3307.12   2
   3 -15   1 89031.2 4193.35   1
  -3 -15  -2 266.746 114.673   3
   3 -15   2 329.157 314.774   1
  -3 -15  -3 15912.7 888.248   3
   3 -15   3 17049.8 1816.08   1
  -3 -15  -4 5547.27 509.193   3
   3 -15   4 5236.54 1037.27   1
  -3 -15  -5 922.693 214.933   3
   3 -15   5 696.801 554.142   1
  -3 -15  -6 162.929 134.112   3
   3 -15   6-443.273 483.086   1
  -3  15  -7 36172.4 3309.59   2
  -3 -15  -7 40270.9 1580.16   3
   3 -15   7 39197.8 3083.91   1
   3 -15   8 684.576 359.468   1
  -3 -15  -8 1143.17 253.843   3
  -3 -15  -8 839.066 206.817   5
  -3 -15  -9 84138.5 2671.57   3
  -3  15  -9 75737.3 5007.53   2
  -3 -15  -9 81400.0 2464.43   5
   3 -15  10 4739.00 1058.56   1
  -3 -15 -10 4384.70 496.318   3
  -3 -15 -10 3907.32 426.165   5
  -3  15 -10 3677.29 1041.08   2
  -3 -15 -11 17828.0 957.603   5
  -3 -15 -11 16468.1 1003.78   3
  -3 -15 -12 1852.86 333.931   5
  -3 -15 -12 9066.51 745.957   3
  -3 -15 -13 2559.65 412.178   3
  -3 -15 -13 2077.32 330.885   5
  -3 -15 -14 430.859 200.038   5
  -3 -15 -15 12216.6 694.382   6
  -3 -15 -15 12282.2 836.055   5
  -3 -15 -16 88.7012 176.909   5
  -3 -15 -16 2.79590 105.520   6
  -3 -15 -17 6811.57 510.723   6
  -3 -15 -17 7634.83 638.081   5
  -3 -15 -18 374.136 223.400   5
  -3 -15 -18 263.210 125.358   6
  -3 -15 -19 1281.91 272.695   5
  -3 -15 -19 1585.46 250.432   6
  -3 -15 -20 756.055 211.982   5
  -3 -15 -20 816.781 177.226   6
  -3 -15 -21 6334.78 490.404   5
  -3  15 -22 387.164 122.344   4
  -3 -16  23 1176.46 172.137   8
  -3 -16  22 2949.44 300.876   8
  -3 -16  21 12.4992 102.308   8
  -3 -16  20 212.268 160.557   8
  -3 -16  19 5948.36 499.307   8
  -3 -16  18 12273.1 756.013   8
   3 -16 -16 18455.4 1257.57   5
   3 -16 -15-202.711 285.247   5
   3 -16 -14 8638.17 854.092   5
   3 -16 -13 14293.1 1098.98   5
   3 -16 -12 21486.5 1372.76   5
   3 -16 -12 23525.6 1303.47   3
  -3 -16  12 25218.2 1210.08   8
   3 -16 -11 1074.78 365.874   5
   3 -16 -11 1292.65 337.130   3
  -3 -16  11 940.597 294.274   8
  -3 -16  10 59754.8 2087.06   8
   3 -16 -10 59462.6 2220.21   3
   3  16 -10 64151.3 3082.05   2
  -3 -16   9 11414.9 774.667   8
   3 -16  -9 11974.5 850.378   3
   3  16  -9 13343.3 1267.93   2
   3  16  -8 2516.34 565.605   2
  -3 -16   8 2167.61 332.604   8
   3 -16  -8 1925.04 335.951   3
   3  16  -7 419.864 316.390   2
   3 -16  -7 223.988 182.760   3
  -3 -16   7 124.704 178.332   8
  -3 -16   6 9656.14 714.617   8
   3 -16  -6 11586.7 778.003   3
   3  16  -6 10218.8 1051.60   2
   3  16  -5 409.178 196.705   2
   3 -16  -5 459.822 172.420   3
  -3 -16   5 499.557 197.058   8
   3  16  -4 41797.5 2236.69   2
   3 -16  -4 41344.5 1578.42   3
  -3 -16   4 38133.9 1550.75   8
  -3 -16   3 22074.5 1091.70   8
   3  16  -3 25554.8 1686.79   2
  -3 -16   2 12260.1 790.130   3
   3  16  -2 14625.8 1263.39   2
  -3 -16   2 13388.7 787.675   8
   3  16  -1 2257.02 478.256   2
  -3 -16   1 2672.20 331.701   8
  -3 -16   1 2477.75 351.617   3
   3 -16  -1 2361.54 629.383   1
  -3 -16   0 1697.28 261.905   8
   3 -16   0 1663.95 534.792   1
  -3 -16   0 1775.39 285.349   3
  -3 -16  -1 18027.4 966.827   3
  -3 -16  -1 17972.6 884.510   8
   3 -16   1 18247.7 1831.52   1
   3 -16   2 30858.3 2469.66   1
  -3 -16  -2 28369.5 1273.75   3
   3 -16   3 17818.9 1882.96   1
  -3 -16  -3 15702.7 912.112   3
   3 -16   4 22610.9 2205.30   1
  -3 -16  -4 23113.3 1151.87   3
   3 -16   5 19224.2 2082.06   1
  -3 -16  -5 16565.2 953.242   3
   3 -16   6 6675.38 1282.47   1
  -3 -16  -6 7062.33 618.664   3
   3 -16   7 27617.0 2564.57   1
  -3 -16  -7 26601.5 1277.04   3
  -3 -16  -8 414.724 187.797   5
  -3 -16  -8 632.559 243.500   3
  -3 -16  -9 537.992 178.672   5
  -3 -16  -9 926.072 248.588   3
  -3 -16 -10 6458.25 606.977   3
  -3 -16 -10 6344.09 551.576   5
  -3 -16 -11 4601.16 486.242   5
  -3 -16 -11 5164.15 561.563   3
  -3 -16 -12 14735.5 971.487   3
  -3 -16 -12 15810.4 928.568   5
  -3 -16 -13 4971.39 510.930   5
  -3 -16 -13 5302.10 571.606   3
  -3 -16 -14 455.993 195.229   5
  -3 -16 -15 1703.68 324.834   5
  -3 -16 -16 566.362 222.183   5
  -3 -16 -17 825.355 236.910   5
  -3 -16 -18 2178.56 336.625   5
  -3 -16 -19 5089.65 478.232   5
  -3 -16 -20 8058.47 562.461   5
  -3 -16 -21 1000.90 205.561   5
  -3 -17  22 3158.23 275.995   8
  -3 -17  21 2146.20 255.261   8
  -3 -17  20 17307.3 812.738   8
  -3 -17  19 307.303 138.982   8
  -3 -17  18 3485.78 382.269   8
  -3 -17  17 219.710 149.295   8
   3 -17 -16 8049.19 789.316   5
  -3 -17  16 8731.93 645.903   8
  -3 -17  15 8442.91 643.451   8
   3 -17 -15 7062.41 738.887   5
  -3 -17  14 23262.2 1129.47   8
   3 -17 -14 19360.5 1288.97   5
  -3 -17  13 20951.3 1062.93   8
   3 -17 -13 16320.3 1166.70   5
  -3 -17  12 11832.2 777.299   8
   3 -17 -12 9478.28 860.451   5
   3 -17 -11 2141.89 382.121   3
  -3 -17  11 2342.72 341.055   8
   3 -17 -11 2396.23 449.437   5
  -3 -17  10 119.970 148.309   8
   3 -17 -10 362.475 297.183   3
   3 -17  -9 4615.68 543.464   3
  -3 -17   9 5823.54 569.266   8
   3  17  -9 4910.10 780.822   2
  -3 -17   8 24218.3 1199.51   8
   3  17  -8 24612.8 1769.73   2
   3 -17  -8 25590.8 1286.95   3
   3 -17  -7 4120.53 498.605   3
  -3 -17   7 4551.36 496.051   8
   3  17  -7 4212.41 718.409   2
  -3 -17   6 61980.1 2135.33   8
   3 -17  -6 61598.6 2183.04   3
   3  17  -6 62977.0 2881.93   2
  -3 -17   5 19239.1 1024.78   8
   3 -17  -5 17693.0 1012.76   3
   3  17  -5 18822.6 1449.12   2
  -3 -17   4 41013.2 1605.60   8
   3 -17  -4 40172.2 1605.51   3
   3  17  -4 42437.9 2244.12   2
  -3 -17   3 25.8336 142.095   3
  -3 -17   3 20.0562 132.254   8
   3  17  -3-358.112 316.754   2
   3 -17  -3-212.455 149.661   3
  -3 -17   2 251.331 177.882   3
   3  17  -2 295.050 237.097   2
  -3 -17   2 210.494 146.037   8
  -3 -17   1 20644.1 997.237   8
  -3 -17   1 19101.7 1042.89   3
  -3 -17   0 40703.9 1489.68   8
  -3 -17   0 41136.2 1626.35   3
  -3 -17  -1 12170.2 799.392   3
   3 -17   1 14148.2 1629.52   1
   3 -17   2 41417.9 2942.43   1
  -3 -17  -2 39726.1 1597.64   3
   3 -17   3 16411.7 1817.05   1
  -3 -17  -3 14786.1 910.602   3
  -3 -17  -4 2723.27 385.336   3
   3 -17   4 2423.38 716.835   1
  -3 -17  -5 1689.48 334.733   3
   3 -17   5 1494.78 569.788   1
  -3 -17  -6 2944.44 412.771   3
   3 -17   6 3613.79 951.124   1
  -3 -17  -7 882.072 229.379   5
  -3 -17  -7 915.386 239.001   3
  -3 -17  -8 23836.1 1100.46   5
  -3 -17  -8 23739.3 1215.94   3
  -3 -17  -9 286.862 168.037   5
  -3 -17  -9-226.268 187.028   3
  -3 -17 -10 5269.99 520.064   5
  -3 -17 -10 4773.76 539.955   3
  -3 -17 -11 106.764 137.717   5
  -3 -17 -11 575.221 257.774   3
  -3 -17 -12 75.6043 157.450   5
  -3 -17 -12 86.6784 176.620   3
  -3 -17 -13 2430.95 396.847   5
  -3 -17 -13 2430.16 401.303   3
  -3 -17 -14 6760.23 614.815   5
  -3 -17 -15 332.381 238.578   5
  -3 -17 -16 12778.5 819.181   5
  -3 -17 -17 468.050 208.020   5
  -3 -17 -18 4971.66 484.096   5
  -3 -17 -19 320.726 174.661   5
  -3 -17 -20 334.364 139.168   5
  -3 -18  21 115.447 91.3269   8
  -3 -18  20 66.3435 93.0819   8
  -3 -18  19 2786.55 300.963   8
  -3 -18  18 12495.1 713.744   8
  -3 -18  17 31973.2 1275.31   8
  -3 -18  16 4504.41 443.703   8
  -3 -18  15 8284.51 618.856   8
   3 -18 -15 6545.96 693.633   5
   3 -18 -14 3427.36 533.782   5
  -3 -18  14 3523.78 419.681   8
   3 -18 -13 349.101 211.279   5
  -3 -18  13 339.913 179.832   8
   3 -18 -12 53.8133 230.524   5
  -3 -18  12 300.245 170.597   8
  -3 -18  11 24037.7 1173.19   8
   3 -18 -11 21532.1 1264.12   3
   3 -18 -10 5926.29 636.303   3
  -3 -18  10 6207.55 572.476   8
  -3 -18   9 6957.05 601.136   8
   3 -18  -9 6368.46 640.996   3
  -3 -18   8 4467.28 481.918   8
   3 -18  -8 4242.51 522.415   3
  -3 -18   7 392.196 179.786   8
   3  18  -7 518.610 305.984   2
   3 -18  -7 64.0692 175.434   3
  -3 -18   6 3505.05 406.741   8
   3 -18  -6 4242.38 492.478   3
   3 -18  -5 9485.71 729.340   3
   3  18  -5 8463.23 975.040   2
  -3 -18   5 8178.17 640.420   8
   3 -18  -4 5440.76 537.248   3
  -3 -18   4 5362.38 508.039   8
   3  18  -4 5078.89 764.594   2
  -3 -18   4 5063.78 542.250   3
   3 -18  -3 15310.4 906.831   3
  -3 -18   3 13369.3 811.120   8
  -3 -18   3 12982.3 860.939   3
  -3 -18   2 35577.2 1409.25   8
  -3 -18   2 36540.1 1538.64   3
  -3 -18   1 7897.74 668.420   3
  -3 -18   0 29459.3 1336.80   3
  -3 -18  -1 11601.3 815.627   3
   3 -18   2 6405.84 1108.56   1
  -3 -18  -2 5853.26 570.855   3
  -3 -18  -3 15028.3 942.477   3
   3 -18   3 15312.8 1813.30   1
  -3 -18  -4 47629.1 1869.08   3
   3 -18   4 53354.0 3520.73   1
   3 -18   5 7300.61 1210.60   1
  -3 -18  -5 7586.68 644.575   3
  -3 -18  -6 25282.8 1276.03   3
  -3 -18  -7 381.039 165.363   3
  -3 -18  -7 728.335 232.337   5
  -3 -18  -8 5706.95 583.872   3
  -3 -18  -8 6111.18 532.929   5
  -3 -18  -9 9286.54 766.269   3
  -3 -18  -9 8519.05 636.855   5
  -3 -18 -10 3224.55 462.561   3
  -3 -18 -10 2954.80 379.047   5
  -3 -18 -11 8861.90 741.070   3
  -3 -18 -11 9840.77 725.559   5
  -3 -18 -12 16732.7 1029.60   3
  -3 -18 -12 18577.8 1020.93   5
  -3 -18 -13 1689.07 325.336   5
  -3 -18 -13 1216.15 264.290   3
  -3 -18 -14 19057.8 1048.49   5
  -3 -18 -15 1052.91 290.534   5
  -3 -18 -16 505.117 165.318   5
  -3 -18 -17 2993.47 374.681   5
  -3 -18 -18 2010.56 298.969   5
  -3 -18 -19 690.127 179.951   5
  -3 -18 -20 8250.90 513.150   5
  -3 -19  20 137.970 88.5076   8
  -3 -19  19 9507.08 544.834   8
  -3 -19  18 230.775 133.162   8
  -3 -19  17 405.129 151.772   8
  -3 -19  16 128.581 129.594   8
  -3 -19  15 17267.7 890.261   8
   3 -19 -14 762.304 268.423   5
  -3 -19  14 672.421 218.175   8
  -3 -19  13 18247.2 954.786   8
   3 -19 -13 14572.1 1011.80   5
  -3 -19  12 669.584 227.301   8
   3 -19 -11 3391.09 503.478   3
  -3 -19  11 4250.57 456.022   8
   3 -19 -10 1540.17 357.443   3
  -3 -19  10 1426.82 272.708   8
   3 -19  -9 6334.19 637.705   3
  -3 -19   9 6658.29 577.473   8
   3 -19  -8 619.409 218.579   3
  -3 -19   8 936.748 242.334   8
  -3 -19   7 57926.2 1976.88   8
   3 -19  -7 52173.2 2057.88   3
  -3 -19   6 7962.64 630.559   8
   3 -19  -6 8254.79 704.909   3
   3 -19  -5 84680.9 2802.62   3
  -3 -19   5 91694.3 2690.73   8
  -3 -19   5 87324.9 2761.02   3
   3 -19  -4 11970.6 822.398   3
  -3 -19   4 12000.2 825.955   3
  -3 -19   4 11501.3 739.944   8
  -3 -19   3 1898.21 336.101   3
   3 -19  -3 1690.43 294.152   3
  -3 -19   3 2024.89 315.954   8
  -3 -19   2 1288.21 272.612   3
  -3 -19   1 25896.2 1267.61   3
  -3 -19   0 513.521 208.299   3
  -3 -19  -1 45325.4 1785.11   3
  -3 -19  -2 2597.38 402.765   3
  -3 -19  -3 23608.0 1233.83   3
  -3 -19  -4-209.966 154.679   3
  -3 -19  -5 385.868 196.543   3
  -3 -19  -6 899.321 228.346   5
  -3 -19  -6 675.009 252.195   3
  -3 -19  -7 2107.96 318.526   5
  -3 -19  -7 2229.93 371.874   3
  -3 -19  -8 165.728 142.878   5
  -3 -19  -8 122.150 194.190   3
  -3 -19  -9 3323.56 404.992   5
  -3 -19  -9 3827.13 483.315   3
  -3 -19 -10 1285.61 285.114   5
  -3 -19 -10 1089.00 287.073   3
  -3 -19 -11 984.408 285.927   5
  -3 -19 -11 1045.48 290.808   3
  -3 -19 -12-79.2273 170.528   5
  -3 -19 -12 65.6725 172.471   3
  -3 -19 -13 696.087 236.265   5
  -3 -19 -14 1525.96 317.119   5
  -3 -19 -15 12214.1 781.160   5
  -3 -19 -16 448.839 171.439   5
  -3 -19 -17 5232.70 466.221   5
  -3 -19 -18 346.701 133.212   5
  -3 -19 -19 142.709 112.273   5
  -3 -20  20 304.355 85.3810   3
  -3 -20  19 2195.14 235.223   8
  -3 -20  18 484.422 129.129   8
  -3 -20  17 8598.54 524.793   8
  -3 -20  16 14165.7 732.840   8
  -3 -20  15 4438.02 402.647   8
  -3 -20  14 8.05790 110.941   8
  -3 -20  13 192.584 121.420   8
  -3 -20  12 7980.37 597.209   8
   3 -20 -11 33568.4 1582.16   3
  -3 -20  11 34107.3 1369.31   8
   3 -20 -10 1219.22 327.882   3
  -3 -20  10 2687.54 359.747   8
  -3 -20   9 26219.9 1186.89   8
   3 -20  -9 25259.5 1345.97   3
   3 -20  -8 5850.16 609.444   3
  -3 -20   8 8241.49 615.753   8
  -3 -20   7 1735.29 308.222   3
   3 -20  -7 1144.84 262.789   3
  -3 -20   6 1100.57 282.684   3
  -3 -20   6 598.958 192.656   8
   3 -20  -5 7955.25 680.698   3
  -3 -20   5 7147.24 555.563   8
  -3 -20   5 6894.57 619.907   3
  -3 -20   4 1911.28 370.080   3
   3 -20  -4 2829.91 407.774   3
   3 -20  -3 61947.0 2152.56   3
  -3 -20   3 56642.3 2102.24   3
  -3 -20   2 2071.95 352.043   3
  -3 -20   1 47315.8 1841.89   3
  -3 -20   0 387.941 174.264   3
  -3 -20  -1 702.836 226.428   3
  -3 -20  -2 878.440 281.292   3
  -3 -20  -3 5272.69 559.571   3
  -3 -20  -4 18844.2 1081.86   3
  -3 -20  -5 13249.1 912.692   3
  -3 -20  -5 14250.6 790.478   5
  -3 -20  -6 799.743 279.033   3
  -3 -20  -6 932.324 215.547   5
  -3 -20  -7 5986.17 615.132   3
  -3 -20  -7 6629.14 550.769   5
  -3 -20  -8 2559.68 415.199   3
  -3 -20  -8 2931.49 376.897   5
  -3 -20  -9 961.422 267.388   3
  -3 -20  -9 992.911 246.634   5
  -3 -20 -10 260.747 184.429   3
  -3 -20 -10 204.519 141.677   5
  -3 -20 -11 14872.5 937.951   3
  -3 -20 -11 13686.1 841.207   5
  -3 -20 -12 2190.55 361.604   3
  -3 -20 -12 1721.50 290.077   5
  -3 -20 -13 7436.20 597.968   5
  -3 -20 -14 367.062 178.710   5
  -3 -20 -15-44.3085 154.156   5
  -3 -20 -16-9.03494 137.650   5
  -3 -20 -17 5752.63 464.361   5
  -3 -20 -18 208.747 99.3825   5
  -3 -21  19 5523.40 339.525   3
  -3 -21  18 3089.91 277.148   3
  -3 -21  18 3205.11 262.465   8
  -3 -21  17 185.831 98.0074   8
  -3 -21  17 88.3456 109.962   3
  -3 -21  16 394.494 123.148   8
  -3 -21  15 2016.00 261.190   8
  -3 -21  14 13535.4 707.770   8
  -3 -21  13 9109.42 586.057   8
  -3 -21  12 13458.1 738.578   8
  -3 -21  11 2329.44 296.942   8
  -3 -21  10 239.875 187.123   3
   3 -21 -10 34.7841 173.789   3
  -3 -21  10-94.4389 138.173   8
  -3 -21   9 379.036 180.046   3
   3 -21  -9-64.1099 156.004   3
  -3 -21   9 61.1789 114.568   8
   3 -21  -8 17185.5 1056.47   3
  -3 -21   8 19118.1 1028.28   3
  -3 -21   8 18070.9 893.379   8
  -3 -21   7 641.517 233.932   3
  -3 -21   7 374.092 142.515   8
   3 -21  -6 33252.4 1520.48   3
  -3 -21   6 33575.1 1451.64   3
  -3 -21   5 2353.92 360.887   3
   3 -21  -5 2617.93 383.998   3
  -3 -21   4 3044.20 409.994   3
   3 -21  -4 3170.82 424.522   3
  -3 -21   3 423.973 251.997   3
   3 -21  -3-150.933 149.009   3
  -3 -21   2 5338.33 539.993   3
  -3 -21   1 1624.74 336.274   3
  -3 -21   0 32378.9 1487.35   3
  -3 -21  -1 11375.9 827.181   3
  -3 -21  -2 16476.4 1012.73   3
  -3 -21  -3 205.209 176.066   3
  -3 -21  -3 312.738 129.809   5
  -3 -21  -4 552.797 235.580   3
  -3 -21  -4 596.261 172.560   5
  -3 -21  -5 1917.55 373.615   3
  -3 -21  -5 2468.52 322.643   5
  -3 -21  -6 6703.46 528.983   5
  -3 -21  -6 5840.64 594.152   3
  -3 -21  -7 5786.29 499.791   5
  -3 -21  -7 4908.58 541.618   3
  -3 -21  -8 9193.56 639.915   5
  -3 -21  -8 7704.65 685.784   3
  -3 -21  -9 13030.0 787.896   5
  -3 -21  -9 11165.4 818.228   3
  -3 -21 -10 6221.03 538.696   5
  -3 -21 -10 5855.65 588.519   3
  -3 -21 -11 1392.85 275.164   5
  -3 -21 -11 1338.15 288.421   3
  -3 -21 -12 434.349 173.878   5
  -3 -21 -12 532.708 188.300   3
  -3 -21 -13 4271.95 440.773   5
  -3 -21 -14 844.204 199.261   5
  -3 -21 -15 3859.26 381.952   5
  -3 -21 -16 770.515 178.386   5
  -3 -21 -17 966.416 182.784   5
  -3 -22  18 2094.08 200.905   3
  -3 -22  17 51.2926 71.6875   3
  -3 -22  16 20275.6 821.309   3
  -3 -22  16 19293.2 722.887   8
  -3 -22  15 1789.53 210.681   8
  -3 -22  15 2019.20 261.711   3
  -3 -22  14 235.776 122.923   8
  -3 -22  14 348.170 129.033   3
  -3 -22  13 3922.93 388.789   3
  -3 -22  13 2987.88 289.041   8
  -3 -22  12 21552.2 997.813   3
  -3 -22  12 22342.9 913.666   8
  -3 -22  11 154.883 109.700   8
  -3 -22  11 289.574 153.328   3
  -3 -22  10 38560.2 1345.45   8
  -3 -22  10 39487.3 1490.19   3
  -3 -22   9 412.995 157.153   3
   3 -22  -9 711.733 257.460   3
   3 -22  -8 21400.6 1164.61   3
  -3 -22   8 22619.0 1090.09   3
  -3 -22   7 2143.56 338.996   3
   3 -22  -7 2237.56 373.318   3
  -3 -22   6 2641.32 386.913   3
   3 -22  -6 3427.33 443.983   3
  -3 -22   5 415.313 193.344   3
   3 -22  -5 1024.31 266.795   3
  -3 -22   4 36198.6 1498.99   3
   3 -22  -4 34756.8 1505.93   3
   3 -22  -3 2917.33 385.597   3
  -3 -22   3 3784.27 473.578   3
  -3 -22   2 28983.4 1344.33   3
  -3 -22   1 777.132 269.010   3
  -3 -22   0 3940.33 488.778   3
  -3 -22  -1 749.389 262.508   3
  -3 -22  -2 4466.09 511.489   3
  -3 -22  -2 4326.38 382.614   5
  -3 -22  -3 62.2092 100.225   5
  -3 -22  -3-51.0488 207.615   3
  -3 -22  -4 32750.9 1492.99   3
  -3 -22  -4 34453.1 1274.06   5
  -3 -22  -5 1231.91 240.825   5
  -3 -22  -5 802.148 278.164   3
  -3 -22  -6 16954.4 1011.22   3
  -3 -22  -6 16836.9 841.928   5
  -3 -22  -7 668.744 189.818   5
  -3 -22  -7 766.124 226.572   3
  -3 -22  -8 72.9664 133.545   5
  -3 -22  -8 54.0808 192.922   3
  -3 -22  -9 195.910 142.413   5
  -3 -22  -9 656.097 209.488   3
  -3 -22 -10 7519.58 559.047   5
  -3 -22 -10 6388.60 587.535   3
  -3 -22 -11-54.7103 172.663   5
  -3 -22 -11-22.2500 188.294   3
  -3 -22 -12 6104.59 499.290   5
  -3 -22 -13-173.180 141.342   5
  -3 -22 -14 1458.74 251.167   5
  -3 -22 -15 125.336 105.014   5
  -3 -22 -16 674.062 170.648   5
  -3 -23  16 778.910 146.925   3
  -3 -23  15 9321.67 507.368   3
  -3 -23  14 5032.11 385.898   3
  -3 -23  13 4426.84 381.522   3
  -3 -23  12 1868.16 257.378   3
  -3 -23  11 2797.04 314.054   3
  -3 -23  10 1079.48 228.825   3
  -3 -23   9 2308.76 320.915   3
   3 -23  -9 2471.27 365.732   3
  -3 -23   8 3129.44 370.880   3
   3 -23  -8 3555.53 452.541   3
   3 -23  -7 22497.0 1162.01   3
  -3 -23   7 23694.0 1086.09   3
   3 -23  -6 19253.1 1042.95   3
  -3 -23   6 19384.5 987.880   3
   3 -23  -5 8164.98 646.346   3
  -3 -23   5 8924.54 650.880   3
  -3 -23   4 2718.54 380.074   3
   3 -23  -4 2444.18 351.543   3
  -3 -23   3-328.292 213.240   3
  -3 -23   2 163.921 183.667   3
  -3 -23   1 22735.8 1147.57   3
  -3 -23   0 9618.44 532.926   5
  -3 -23   0 9235.90 712.051   3
  -3 -23  -1 1000.92 193.522   5
  -3 -23  -1 688.487 242.369   3
  -3 -23  -2 4730.17 381.664   5
  -3 -23  -2 4768.67 511.772   3
  -3 -23  -3 1339.21 280.430   3
  -3 -23  -3 2237.59 268.869   5
  -3 -23  -4 219.105 175.718   3
  -3 -23  -4 298.766 151.782   5
  -3 -23  -5 313.416 168.501   3
  -3 -23  -5 147.217 102.936   5
  -3 -23  -6 8053.07 538.102   5
  -3 -23  -6 6494.26 591.308   3
  -3 -23  -7 3381.20 429.057   3
  -3 -23  -7 3385.00 359.013   5
  -3 -23  -8 5207.46 512.897   3
  -3 -23  -8 5266.71 453.499   5
  -3 -23  -9 5798.48 540.948   3
  -3 -23  -9 6534.01 501.408   5
  -3 -23 -10 524.695 205.575   5
  -3 -23 -10 428.777 230.303   3
  -3 -23 -11 51.6282 115.749   5
  -3 -23 -11 193.885 150.252   3
  -3 -23 -12 216.139 135.504   5
  -3 -23 -13 680.684 162.782   5
  -3 -23 -14 641.151 160.739   5
  -3 -23 -15 1386.09 200.255   5
  -3 -24  15 8968.17 442.695   3
  -3 -24  14 294.331 102.527   3
  -3 -24  13 82.3676 96.1191   3
  -3 -24  12 53.9180 89.0718   3
  -3 -24  11 11130.7 618.258   3
  -3 -24  10-96.8460 137.612   3
  -3 -24   9 18606.5 865.834   3
  -3 -24   8 29.7190 141.619   3
   3 -24  -7 550.235 191.141   3
  -3 -24   7 249.002 147.547   3
   3 -24  -6-207.035 164.138   3
  -3 -24   6 118.756 152.203   3
   3 -24  -5 10557.9 694.852   3
  -3 -24   5 10217.4 678.865   3
  -3 -24   4 468.895 140.855   3
  -3 -24   3 21443.8 1050.15   3
  -3 -24   2 437.819 194.738   3
  -3 -24   1 2799.70 384.032   3
  -3 -24   0-19.0431 212.002   3
  -3 -24  -1 1983.10 236.801   5
  -3 -24  -1 1109.34 253.461   3
  -3 -24  -2 723.434 142.411   5
  -3 -24  -2 1065.06 244.806   3
  -3 -24  -3 10699.8 577.051   5
  -3 -24  -3 10604.2 734.402   3
  -3 -24  -4 3220.57 430.039   3
  -3 -24  -4 3031.41 301.810   5
  -3 -24  -5 14342.0 703.475   5
  -3 -24  -5 13164.2 827.462   3
  -3 -24  -6 4844.16 484.437   3
  -3 -24  -6 5594.31 429.312   5
  -3 -24  -7 301.532 162.141   3
  -3 -24  -7 110.732 91.5803   5
  -3 -24  -8 180.526 182.358   3
  -3 -24  -8 138.967 112.454   5
  -3 -24  -9 5989.94 442.960   5
  -3 -24  -9 4672.56 457.401   3
  -3 -24 -10 20.2749 135.786   3
  -3 -24 -10 40.3892 105.041   5
  -3 -24 -11 3636.39 330.894   5
  -3 -24 -12 604.413 156.044   5
  -3 -24 -13 2647.32 261.794   5
  -3 -25  13 8580.25 440.056   3
  -3 -25  12 1986.74 217.879   3
  -3 -25  11 2737.04 274.647   3
  -3 -25  10 478.867 141.564   3
  -3 -25   9 1394.92 214.899   3
  -3 -25   8 2650.99 305.185   3
  -3 -25   7 6036.09 460.307   3
  -3 -25   6 5352.48 444.633   3
  -3 -25   5 15495.8 816.503   3
  -3 -25   4-32.2488 159.257   3
  -3 -25   3 3054.39 360.506   3
  -3 -25   2 2028.36 308.676   3
  -3 -25   1 8845.52 623.202   3
  -3 -25   0 5427.22 491.759   3
  -3 -25  -1 855.136 209.393   3
  -3 -25  -2 6430.14 536.049   3
  -3 -25  -3 1629.06 276.765   3
  -3 -25  -3 1926.81 222.267   5
  -3 -25  -4 98.5691 75.1525   5
  -3 -25  -4 61.1461 128.776   3
  -3 -25  -5 588.637 140.629   5
  -3 -25  -5 289.379 140.009   3
  -3 -25  -6 2069.90 236.453   5
  -3 -25  -6 2089.38 319.865   3
  -3 -25  -7 8519.07 598.173   3
  -3 -25  -7 8634.83 494.585   5
  -3 -25  -8 190.322 131.208   3
  -3 -25  -8 447.798 133.474   5
  -3 -25  -9 4912.91 356.840   5
  -3 -25  -9 4860.01 426.791   3
  -3 -25 -10 425.588 113.548   5
  -3 -25 -11 14.6733 60.5435   5
  -3 -26  11 1378.75 172.277   3
  -3 -26  10 8865.40 475.894   3
  -3 -26   9 1959.89 235.698   3
  -3 -26   8 825.629 147.773   3
  -3 -26   7 2269.52 264.661   3
  -3 -26   6 160.856 107.617   3
  -3 -26   5 1012.12 210.952   3
  -3 -26   4 4736.70 403.608   3
  -3 -26   3 2882.69 313.695   3
  -3 -26   2 8409.21 556.992   3
  -3 -26   1 601.940 180.182   3
  -3 -26   0 906.269 198.944   3
  -3 -26  -1 434.585 148.281   3
  -3 -26  -2 1377.79 241.588   3
  -3 -26  -3 328.233 141.847   3
  -3 -26  -4 7277.09 526.664   3
  -3 -26  -5 1037.62 205.470   3
  -3 -26  -6 606.959 114.566   5
  -3 -26  -6 970.924 212.396   3
  -3 -26  -7 2573.90 228.690   5
  -3 -26  -7 3034.30 320.709   3
  -3 -26  -8 997.848 192.904   3
  -3 -27   9 1246.84 159.624   3
  -3 -27   8 1113.16 156.856   3
  -3 -27   7 783.861 143.381   3
  -3 -27   6 5218.96 367.023   3
  -3 -27   5 987.547 167.524   3
  -3 -27   4 241.754 121.177   3
  -3 -27   3 959.233 184.222   3
  -3 -27   2 928.309 175.234   3
  -3 -27   1 237.664 105.710   3
  -3 -27   0 8711.43 543.235   3
  -3 -27  -1 3092.71 312.477   3
  -3 -27  -2 4790.38 389.400   3
  -3 -27  -3 29.6587 108.907   3
  -3 -27  -4 134.922 90.6318   3
  -3 -27  -5 81.4321 109.892   3
  -3 -27  -6 493.689 145.031   3
  -3 -27  -7-56.2187 88.4433   3
  -3 -28   5 4172.32 291.877   3
  -3 -28   4 5065.04 332.120   3
  -3 -28   3 5798.53 365.348   3
  -3 -28   2 2486.92 245.079   3
  -3 -28   1 3944.53 313.250   3
  -3 -28   0 200.319 97.2961   3
  -3 -28  -1 911.337 161.523   3
  -3 -28  -2 194.868 94.8480   3
  -3 -28  -3 3057.83 270.414   3
   4   0 -28 1188.26 171.891   4
   4   0 -27 27.6504 98.6794   4
   4   0 -26 3509.85 379.027   4
   4   0 -25 63.3128 158.015   4
   4   0 -24 4328.87 503.270   4
   4   0 -23 66.7549 255.142   4
   4   0 -22 5983.81 644.984   4
   4   0 -21-281.648 263.032   4
   4   0 -20 37752.3 1791.96   4
   4   0 -19 475.024 296.805   4
   4   0 -18 140106. 4188.38   4
   4   0 -17 330.876 213.332   4
   4   0 -16 135018. 3933.27   4
   4   0 -15-61.0900 158.076   4
   4   0 -12 81914.3 2793.72   2
   4   0 -11 204.274 154.587   2
   4   0 -10 146853. 4352.78   1
   4   0 -10 151974. 4306.66   2
   4   0  -9-101.360 199.160   1
   4   0  -9 243.385 206.928   2
   4   0  -8 249620. 6572.92   1
   4   0  -7 50.2062 263.055   1
   4   0  -6 43143.0 1995.43   1
   4   0  -5 140.635 216.699   1
   4   0  -4 95170.6 3305.48   1
   4   0  -3-58.0077 182.204   1
   4   0  -2 48407.5 2149.18   1
   4   0  -1 326.793 213.764   1
   4   0   0 6455.10 717.300   1
   4   0   1 48.7830 229.131   1
   4   0   2 137455. 4284.50   1
   4   0   3 123.177 282.937   1
   4   0   4 8484.93 832.359   1
   4   0   5-80.1395 222.336   1
   4   0   6 114316. 3960.66   1
   4   0   7 205.176 251.675   1
   4   0   8 175689. 5483.06   1
   4   0   9-164.951 176.808   1
   4   0  10 70294.4 3103.75   1
  -4   0 -12 130927. 3386.55   7
  -4   0 -13-28.0637 100.603   7
  -4   0 -14 3842.56 448.564   7
  -4   0 -15-206.174 177.904   7
  -4   0 -16 13434.7 927.370   7
  -4   0 -17-115.457 187.482   7
  -4   0 -18 48377.5 1964.64   7
  -4   0 -20 22313.3 945.872   6
  -4   0 -21 1.02853 97.3663   6
  -4   0 -22 3253.75 330.402   6
  -4   0 -23-220.083 122.641   6
  -4   0 -24 488.946 142.377   6
   4   1 -27 1794.76 255.883   4
   4  -1 -27 1353.43 223.179   4
   4  -1 -26 1197.04 263.730   4
   4   1 -26 766.709 187.475   4
   4  -1 -25 1205.17 285.833   4
   4   1 -25 539.479 208.279   4
   4   1 -24 1733.70 342.945   4
   4  -1 -24 2549.32 400.756   4
   4  -1 -23 13417.6 949.556   4
   4   1 -23 13564.7 939.141   4
   4  -1 -22 10653.2 877.624   4
   4   1 -22 10466.8 854.466   4
   4   1 -21 9373.71 834.494   4
   4  -1 -21 9265.74 826.731   4
   4  -1 -20 4525.10 584.967   4
   4   1 -20 4576.01 598.874   4
   4  -1 -19 5144.18 611.910   4
   4   1 -19 5388.75 656.370   4
   4  -1 -18 1370.58 307.046   4
   4   1 -18 1540.60 396.493   4
   4  -1 -17 308.066 171.196   4
   4   1 -17 186.625 221.208   4
   4  -1 -16 2759.17 424.665   4
   4   1 -16 2457.76 427.973   4
   4  -1 -15 23623.9 1236.72   4
   4   1 -15 24365.7 1253.32   4
   4   1 -13 52724.0 2210.71   2
   4   1 -12 49356.1 2074.41   2
   4   1 -11 1011.99 294.147   2
   4  -1 -11 680.421 203.752   2
   4  -1 -10 1176.12 304.798   1
   4   1 -10 1521.37 334.047   2
   4  -1 -10 1570.81 317.370   2
   4   1  -9 331.103 199.328   1
   4  -1  -9 838.521 335.346   1
   4   1  -9 823.053 208.149   2
   4  -1  -9 741.205 228.771   2
   4  -1  -8 20665.5 1101.43   2
   4  -1  -8 22988.1 1364.53   1
   4   1  -8 22575.5 1319.07   1
   4   1  -7 24070.1 1365.95   1
   4  -1  -7 24092.0 1416.09   1
   4   1  -6 13255.9 1028.23   1
   4  -1  -6 14446.9 1104.62   1
   4   1  -5 63096.8 2481.58   1
   4  -1  -5 60038.1 2490.52   1
   4   1  -4 839.566 323.722   1
   4  -1  -4 766.137 328.312   1
   4  -1  -3 42584.9 2002.24   1
   4   1  -3 43982.5 2007.54   1
   4   1  -2 81010.5 2965.66   1
   4  -1  -2 89154.5 3139.41   1
   4  -1  -1 136006. 4278.78   1
   4   1  -1 140105. 4242.55   1
   4   1   0 111128. 3626.07   1
   4  -1   0 108394. 3630.90   1
   4   1   1 37912.5 1829.71   1
   4  -1   1 35295.3 1830.64   1
   4   1   2 20758.3 1300.27   1
   4  -1   2 20723.1 1348.75   1
   4  -1   3 3267.01 546.011   1
   4   1   3 4211.65 581.530   1
   4  -1   4 16701.9 1252.01   1
   4   1   4 17278.3 1201.35   1
   4  -1   5 950.257 389.530   1
   4   1   5 675.387 281.901   1
   4  -1   6 162982. 5133.65   1
   4   1   6 164369. 4948.12   1
   4  -1   7 141649. 4719.57   1
   4   1   7 139549. 4478.82   1
   4   1   8 35132.2 1901.86   1
   4  -1   8 36192.5 2106.95   1
   4  -1   9 69907.7 3130.96   1
   4   1   9 64899.0 2777.05   1
   4  -1  10 2016.91 523.950   1
  -4  -1 -12 22507.6 944.728   7
  -4   1 -12 22025.8 970.568   7
  -4  -1 -13 7414.15 569.422   7
  -4   1 -13 8613.74 631.620   7
  -4  -1 -14 59790.2 2055.20   7
  -4   1 -14 59800.1 2089.25   7
  -4  -1 -15 16427.2 998.167   7
  -4   1 -15 16233.3 1020.16   7
  -4   1 -16 6697.95 650.985   7
  -4  -1 -16 7243.63 671.516   7
  -4   1 -17 4742.94 577.570   7
  -4  -1 -17 4487.45 525.078   7
  -4   1 -18 444.607 195.478   7
  -4  -1 -18-15.5032 209.128   7
  -4  -1 -20 831.811 174.732   6
  -4   1 -20 614.419 148.393   6
  -4  -1 -21 3026.18 323.675   6
  -4   1 -21 3327.62 321.386   6
  -4  -1 -22 4800.79 404.632   6
  -4   1 -22 4767.39 381.621   6
  -4   1 -23 2577.28 273.209   6
  -4  -1 -23 2693.03 295.392   6
  -4   1 -24 1230.70 169.502   6
  -4  -1 -24 1636.83 220.565   6
  -4  -1 -25 2051.00 213.504   6
   4   2 -27 3166.96 316.791   4
   4  -2 -27 2837.29 307.885   4
   4  -2 -26 197.970 144.784   4
   4   2 -26 361.846 128.928   4
   4   2 -25 5105.31 498.656   4
   4  -2 -25 4964.89 502.465   4
   4  -2 -24 222.832 225.696   4
   4   2 -24 820.732 258.805   4
   4   2 -23 11261.4 859.432   4
   4  -2 -23 12016.1 899.867   4
   4  -2 -22 1620.63 366.995   4
   4   2 -22 1156.80 310.753   4
   4  -2 -21 448.834 265.576   4
   4   2 -21 707.027 304.720   4
   4   2 -20 7000.41 739.164   4
   4  -2 -20 8417.04 782.507   4
   4  -2 -19 30723.3 1549.73   4
   4   2 -19 31847.6 1628.92   4
   4  -2 -18 15580.8 1037.03   4
   4   2 -18 12871.5 999.406   4
   4   2 -17 50456.8 2090.59   4
   4  -2 -17 53581.9 2070.85   4
   4  -2 -16 4184.35 502.754   4
   4   2 -16 3862.95 508.188   4
   4   2 -15 13441.2 936.842   4
   4  -2 -15 15098.0 946.263   4
   4   2 -14 1201.80 340.067   2
   4  -2 -14 1064.25 281.806   4
   4   2 -13 3881.22 550.230   2
   4   2 -12 1387.50 310.188   2
   4   2 -11 136823. 4222.08   2
   4  -2 -10 9931.24 721.283   2
   4  -2 -10 8371.36 765.621   1
   4   2  -9 29392.7 1524.03   2
   4  -2  -9 28980.2 1301.05   2
   4  -2  -9 29065.6 1561.64   1
   4  -2  -8 23172.0 1109.65   2
   4  -2  -8 22171.1 1377.12   1
   4   2  -8 20950.4 1216.17   1
   4   2  -7 553.425 238.718   1
   4  -2  -7 491.932 313.327   1
   4  -2  -6 6165.80 749.663   1
   4   2  -6 6464.44 690.928   1
   4   2  -5 176314. 4902.47   1
   4  -2  -5 160074. 4887.78   1
   4   2  -4 2915.65 503.653   1
   4  -2  -4 3190.06 546.633   1
   4   2  -3 271771. 6874.50   1
   4  -2  -3 245196. 6866.42   1
   4   2  -2 48559.7 2112.10   1
   4  -2  -2 48433.1 2183.61   1
   4   2  -1 44454.5 1984.33   1
   4  -2  -1 46992.8 2112.93   1
   4  -2   0 11135.6 992.163   1
   4   2   0 11973.8 933.602   1
   4   2   1 45420.8 2017.27   1
   4  -2   1 46600.1 2137.88   1
   4   2   2 8588.81 843.540   1
   4  -2   2 8738.81 906.899   1
   4   2   3 281914. 7279.45   1
   4  -2   3 275680. 7490.28   1
   4  -2   4 338.543 262.830   1
   4   2   4 88.7201 195.734   1
   4   2   5 183956. 5235.08   1
   4  -2   5 182968. 5627.18   1
   4  -2   6 16254.4 1344.42   1
   4   2   6 15893.1 1154.75   1
   4  -2   7 6084.52 858.717   1
  -4   2  -7 6567.81 1017.93   2
   4   2   7 7578.39 807.763   1
  -4   2  -8 68179.7 3534.90   2
   4  -2   8 71493.0 3230.73   1
   4   2   8 67642.6 2721.46   1
  -4   2  -9 11497.6 1447.74   2
   4  -2   9 12208.2 1257.05   1
  -4   2 -10 27012.9 2349.68   2
   4  -2  10 26119.6 1946.55   1
  -4   2 -11 71769.2 4146.62   2
   4  -2  11 68520.0 3422.71   1
  -4  -2 -12 13052.8 686.191   7
  -4   2 -12 12400.5 721.473   7
  -4   2 -13 11571.5 750.774   7
  -4  -2 -13 11140.1 691.039   7
  -4  -2 -14 5914.65 529.759   7
  -4   2 -14 6658.22 595.041   7
  -4   2 -15 874.034 305.818   7
  -4  -2 -15 547.901 208.444   7
  -4  -2 -16 864.478 282.897   7
  -4   2 -16 720.212 265.867   7
  -4   2 -17 10676.2 823.823   7
  -4  -2 -17 10892.3 858.184   7
  -4   2 -18 5122.13 586.020   7
  -4  -2 -18 5724.83 600.453   7
  -4  -2 -19 1921.61 270.176   6
  -4  -2 -19 2335.65 405.674   7
  -4  -2 -20 13783.7 726.776   6
  -4   2 -20 12387.9 648.906   6
  -4  -2 -21 552.493 156.546   6
  -4   2 -21 874.672 164.557   6
  -4   2 -21 463.350 167.721   4
  -4  -2 -22 1091.41 223.068   6
  -4   2 -22 1150.66 192.119   6
  -4   2 -23 2173.51 249.769   6
  -4  -2 -23 2397.08 290.825   6
  -4   2 -24 204.252 84.3532   6
  -4  -2 -24 127.463 83.6192   6
  -4  -2 -25 3421.80 283.652   6
   4   3 -27 663.960 153.475   4
   4  -3 -27 623.720 147.842   4
   4   3 -26 67.2506 151.749   4
   4  -3 -26 94.9476 114.373   4
   4  -3 -25-6.59740 151.965   4
   4   3 -25 228.981 172.836   4
   4  -3 -24 85.9775 165.036   4
   4   3 -24-165.148 210.061   4
   4  -3 -23 697.832 285.466   4
   4   3 -23 493.082 219.842   4
   4   3 -22 1260.60 321.764   4
   4  -3 -22 715.697 254.657   4
   4   3 -21 17617.4 1156.81   4
   4  -3 -21 17943.0 1141.79   4
   4   3 -20 515.586 227.885   4
   4  -3 -20 371.455 268.065   4
   4   3 -19 9927.94 875.157   4
   4  -3 -19 11366.6 879.067   4
   4  -3 -18 2250.56 382.881   4
   4   3 -18 2823.84 482.703   4
   4  -3 -17 1807.90 367.738   4
   4   3 -17 1367.20 361.928   4
   4  -3 -16 4791.01 544.699   4
   4   3 -16 4547.78 583.775   4
   4   3 -15 10864.7 1042.60   2
   4  -3 -15 9727.61 727.251   4
   4   3 -15 8090.82 723.364   4
   4  -3 -14 602.577 198.805   4
   4   3 -14 536.938 232.090   2
   4   3 -13 146363. 4557.87   2
   4   3 -12 3519.68 541.520   2
   4   3 -11 19615.5 1302.08   2
   4  -3 -11 18450.8 1162.51   1
   4   3 -10 22966.1 1361.69   2
   4  -3 -10 21708.3 1292.23   1
   4   3  -9 79642.8 2869.87   2
   4  -3  -9 76316.3 2827.48   1
   4  -3  -8 4263.92 416.154   2
   4  -3  -8 4543.22 604.276   1
   4  -3  -7 299113. 7807.76   1
   4   3  -7 297519. 7472.23   1
   4  -3  -6 27273.0 1585.00   1
   4   3  -6 26931.4 1415.82   1
   4  -3  -5 70022.4 2769.90   1
   4   3  -5 74626.9 2652.10   1
   4   3  -4 848.363 315.769   1
   4  -3  -4 420.381 290.535   1
   4   3  -3 2781.77 471.588   1
   4  -3  -3 2929.19 543.918   1
   4  -3  -2-57.3006 198.310   1
   4   3  -2 330.862 270.139   1
   4   3  -1 59623.4 2333.74   1
   4  -3  -1 56299.3 2442.21   1
   4   3   0 12157.7 968.879   1
   4  -3   0 12765.7 1060.19   1
   4   3   1 161784. 4655.87   1
   4  -3   1 162681. 4996.75   1
   4  -3   2 66918.2 2782.39   1
   4   3   2 67914.5 2538.44   1
   4   3   3 17680.1 1174.33   1
   4  -3   3 18553.5 1365.35   1
   4   3   4 1975.75 398.684   1
   4  -3   4 1998.81 524.035   1
   4  -3   5 32473.5 1981.77   1
   4   3   5 32649.4 1653.61   1
  -4   3  -5 31972.7 2090.78   2
   4  -3   6 36308.4 2145.79   1
   4   3   6 37083.9 1778.34   1
  -4   3  -6 35702.3 2311.72   2
   4  -3   7 225505. 6928.45   1
   4   3   7 221898. 6021.30   1
  -4   3  -7 214717. 7245.75   2
   4  -3   8 48494.1 2701.75   1
  -4   3  -8 45616.7 2908.21   2
   4  -3   9 56579.5 3088.68   1
  -4   3  -9 56904.5 3436.29   2
   4  -3  10 10633.1 1283.83   1
  -4   3 -10 8851.12 1360.10   2
   4  -3  11 2404.06 646.369   1
  -4   3 -11 2009.45 819.765   2
   4  -3  12 1902.06 651.775   1
  -4   3 -12 1053.61 606.741   2
  -4   3 -12 2251.84 307.458   7
  -4  -3 -12 2198.50 281.625   7
  -4  -3 -12 1914.01 272.128   8
  -4   3 -13 79823.1 4953.87   2
  -4   3 -13 84213.5 2681.21   7
  -4  -3 -13 89926.6 2569.41   7
  -4  -3 -14 1161.80 270.886   7
  -4   3 -14 1531.26 302.522   7
  -4   3 -15 9047.54 740.856   7
  -4  -3 -15 9495.26 750.991   7
  -4   3 -16 1413.92 350.096   7
  -4  -3 -16 1051.74 310.981   7
  -4  -3 -17 1245.83 321.736   7
  -4   3 -17 1240.87 320.214   7
  -4  -3 -18 3869.25 526.957   7
  -4  -3 -19 21772.0 960.765   6
  -4  -3 -19 19756.6 1177.05   7
  -4  -3 -20 1663.47 244.598   6
  -4   3 -20 1667.42 224.188   6
  -4   3 -21 10848.1 583.636   6
  -4  -3 -21 12028.7 674.888   6
  -4   3 -22 2835.52 293.398   6
  -4  -3 -22 2482.96 308.556   6
  -4   3 -22 2365.48 294.168   4
  -4   3 -23 4301.71 335.868   6
  -4  -3 -23 4548.32 385.924   6
  -4  -3 -24-42.6818 109.111   6
  -4  -3 -25 1416.48 191.388   6
   4   4 -27 452.729 146.283   4
   4  -4 -27 550.540 150.478   4
   4   4 -26 4423.52 403.611   4
   4  -4 -26 3999.79 397.935   4
   4   4 -25 3363.20 404.039   4
   4  -4 -25 3780.14 431.423   4
   4  -4 -24 4445.15 504.455   4
   4   4 -24 4692.86 512.779   4
   4  -4 -23 15697.3 976.727   4
   4   4 -23 14929.3 973.515   4
   4  -4 -22 4469.83 547.590   4
   4   4 -22 4718.22 556.713   4
   4  -4 -21 1977.24 401.104   4
   4   4 -21 2926.16 475.261   4
   4  -4 -20 280.103 218.819   4
   4   4 -20 106.301 200.521   4
   4  -4 -19 535.089 276.952   4
   4   4 -19 60.3996 204.172   4
   4   4 -18 34259.1 1696.96   4
   4  -4 -18 35126.0 1617.26   4
   4  -4 -17 840.955 234.018   4
   4   4 -17 931.887 288.956   4
   4   4 -16 24056.6 1666.14   2
   4   4 -16 20534.5 1266.47   4
   4  -4 -16 23029.2 1200.13   4
   4   4 -15 5704.11 761.446   2
   4  -4 -15 5580.07 545.338   4
   4   4 -15 5313.18 598.123   4
   4   4 -14 6548.78 646.003   4
   4   4 -14 7395.01 856.752   2
   4  -4 -14 7862.77 638.521   4
   4   4 -13 13001.2 1079.75   2
   4   4 -12 72339.7 2858.93   2
   4   4 -11 39599.7 1983.96   2
   4  -4 -11 37865.1 1722.62   1
   4   4 -10 164848. 4917.31   2
   4  -4 -10 167912. 4825.65   1
   4   4  -9 6404.85 725.786   2
   4  -4  -9 6621.36 737.160   1
   4  -4  -8 13108.2 1056.16   1
   4   4  -8 12723.4 990.652   2
   4  -4  -7-12.9422 310.580   1
   4   4  -6 36357.7 1646.77   1
   4  -4  -6 39015.7 1923.60   1
   4   4  -5 77794.9 2714.04   1
   4  -4  -5 77640.1 2972.88   1
   4   4  -4 73948.8 2631.31   1
   4  -4  -4 72171.2 2872.31   1
   4   4  -3 583425. 13463.5   1
   4  -4  -3 592890. 13861.7   1
   4   4  -2 150298. 4267.70   1
   4  -4  -2 135355. 4458.26   1
   4   4  -1 73668.8 2667.93   1
   4  -4  -1 74386.2 2924.24   1
   4   4   0 59022.3 2299.15   1
   4  -4   0 55642.8 2496.36   1
   4   4   1 957.883 307.905   1
   4  -4   1 843.639 422.849   1
   4  -4   2 227968. 6566.39   1
   4   4   2 227601. 6044.46   1
   4  -4   3 43353.6 2286.02   1
   4   4   3 46715.1 1976.96   1
   4  -4   4 383105. 10024.0   1
   4   4   4 378762. 9136.48   1
  -4   4  -4 376190. 10142.4   2
   4   4   5 42385.4 1895.37   1
   4  -4   5 44944.0 2461.22   1
  -4   4  -5 41087.2 2488.04   2
   4  -4   6 29027.0 1999.65   1
   4   4   6 27241.8 1458.33   1
  -4   4  -6 28544.3 2125.23   2
   4  -4   7 8405.46 1084.13   1
  -4   4  -7 8730.22 1225.49   2
   4  -4   8 8882.67 1185.63   1
  -4   4  -8 8179.64 1245.34   2
   4  -4   9 11017.4 1385.00   1
  -4   4  -9 14043.7 1747.91   2
   4  -4  10 55889.8 3367.90   1
  -4   4 -10 51235.7 3551.57   2
  -4   4 -11 9591.31 1623.80   2
   4  -4  11 9221.09 1355.51   1
  -4   4 -12 41820.9 1569.18   7
  -4  -4 -12 41441.8 1447.31   8
  -4   4 -12 35406.1 3202.63   2
  -4  -4 -12 43143.9 1446.08   7
   4  -4  12 39409.2 2907.47   1
  -4   4 -13 519.315 197.171   7
  -4  -4 -13 435.734 186.105   7
  -4  -4 -14 4237.55 469.297   7
  -4   4 -14 4661.39 524.113   7
  -4   4 -14 3659.84 1110.74   2
  -4  -4 -15-19.7221 166.201   7
  -4   4 -15 11.3719 157.102   7
  -4  -4 -16 30815.7 1476.71   7
  -4   4 -16 31024.5 1454.84   7
  -4   4 -17 13466.7 917.602   7
  -4  -4 -17 12375.7 910.532   7
  -4  -4 -18 16160.2 1032.69   7
  -4  -4 -19 889.173 259.010   7
  -4  -4 -19 633.906 192.153   6
  -4   4 -20 7040.75 457.947   6
  -4  -4 -20 7166.86 528.617   6
  -4  -4 -21 81.5307 135.868   6
  -4   4 -21 227.046 100.592   6
  -4   4 -22 157.576 105.922   6
  -4  -4 -22 45.7100 113.735   6
  -4   4 -22-105.274 107.244   4
  -4  -4 -23 3851.01 357.282   6
  -4   4 -23 3022.08 298.693   4
  -4  -4 -24 5339.30 397.079   6
  -4  -4 -25 3298.37 282.750   6
   4   5 -27 459.568 121.809   4
   4  -5 -27 319.733 109.460   4
   4   5 -26 6206.01 472.673   4
   4  -5 -26 6492.59 492.390   4
  -4  -5  26 6869.37 421.022   8
   4   5 -25 348.142 166.293   4
   4  -5 -25 197.042 152.963   4
   4  -5 -24 481.379 215.152   4
   4   5 -24 518.209 254.738   4
   4  -5 -23-123.821 179.694   4
   4   5 -23-390.742 249.977   4
   4  -5 -22 1190.99 324.389   4
   4   5 -22 974.791 300.961   4
   4   5 -21 151.021 202.215   4
   4  -5 -21 554.188 288.777   4
   4   5 -20 2084.71 430.427   4
   4  -5 -20 1249.64 313.669   4
   4   5 -19 583.944 306.347   4
   4  -5 -19 239.222 206.642   4
   4   5 -18 32224.1 1634.36   4
   4  -5 -18 32932.1 1545.68   4
   4  -5 -17 2370.03 395.597   4
   4   5 -17 2269.09 432.822   4
   4   5 -17 3249.32 674.070   2
   4  -5 -16 3331.56 428.373   4
   4   5 -16 2362.02 410.365   4
   4   5 -16 3589.78 638.480   2
   4  -5 -15 3409.72 451.488   4
   4   5 -15 3770.44 611.759   2
   4   5 -15 2466.86 431.711   4
   4   5 -14 47633.7 2318.55   2
   4   5 -14 40928.4 1872.62   4
   4  -5 -14 46175.5 1748.16   4
   4   5 -13 9.23042 166.025   2
   4   5 -12 57368.2 2519.20   2
   4   5 -11 6602.16 779.745   2
   4  -5 -11 6244.33 674.673   1
   4  -5 -10 3241.22 482.764   1
   4   5 -10 3373.76 532.113   2
   4  -5  -9 395.960 231.440   1
   4   5  -9 691.711 217.364   2
   4  -5  -8 136208. 4315.13   1
   4   5  -8 131611. 4187.56   2
   4  -5  -7 424.359 318.388   1
   4  -5  -6 172482. 5170.02   1
   4   5  -5 7276.44 687.716   1
   4  -5  -5 8209.35 863.329   1
   4  -5  -4 1915.52 466.039   1
   4   5  -4 1448.75 353.347   1
   4  -5  -3 13832.0 1158.72   1
   4   5  -3 14686.8 992.233   1
   4  -5  -2 74288.3 2975.80   1
   4   5  -2 74528.6 2601.56   1
   4   5  -1 104.345 192.560   1
   4  -5  -1 180.425 279.488   1
   4  -5   0 281377. 7724.47   1
   4   5   0 283386. 7101.28   1
   4  -5   1 19626.2 1426.66   1
   4   5   1 19332.1 1141.06   1
   4  -5   2 112756. 4111.89   1
   4   5   2 115571. 3524.44   1
  -4   5  -3 85860.5 3532.71   2
   4  -5   3 91430.5 3607.83   1
   4   5   3 84694.0 2860.10   1
   4   5   4 8828.74 767.890   1
  -4   5  -4 8543.59 1081.22   2
   4  -5   4 8946.34 1024.86   1
  -4   5  -5-122.283 373.060   2
   4   5   5 117.942 178.558   1
   4  -5   5 157.063 338.128   1
  -4   5  -6 53432.0 3150.77   2
   4  -5   6 59645.5 3136.73   1
  -4   5  -7 3068.56 832.191   2
   4  -5   7 1758.43 582.767   1
  -4   5  -8 83346.0 4486.28   2
   4  -5   8 89249.4 4361.32   1
   4  -5   9 824.794 485.813   1
  -4   5  -9 525.537 504.438   2
   4  -5  10 9530.30 1381.28   1
  -4   5 -10 9198.14 1596.79   2
   4  -5  11 2203.56 741.069   1
  -4   5 -11 1570.96 808.429   2
  -4  -5 -11 2529.93 280.538   7
  -4  -5 -11 2324.53 262.608   8
  -4   5 -12 50411.4 1781.00   7
   4  -5  12 42364.5 3289.76   1
  -4   5 -12 49082.8 3925.17   2
  -4  -5 -12 49705.1 1607.84   8
  -4  -5 -12 47897.1 1592.76   7
  -4   5 -13 4519.67 1297.37   2
   4  -5  13 4109.44 970.897   1
  -4  -5 -13 4245.17 414.280   7
  -4   5 -13 3637.59 459.297   7
  -4  -5 -13 3818.51 385.720   8
  -4  -5 -14 23586.6 1154.32   7
  -4   5 -14 22996.5 1199.76   7
  -4   5 -14 20878.3 2660.14   2
  -4   5 -15 3764.22 1147.74   2
  -4   5 -15 4532.86 531.093   7
  -4  -5 -15 4282.77 511.723   7
  -4   5 -16 15749.7 1007.58   7
  -4  -5 -16 16411.2 1039.86   7
  -4  -5 -17 3980.84 521.346   7
  -4  -5 -18 19195.3 1126.45   7
  -4  -5 -18 19535.3 924.072   6
  -4  -5 -19 2112.51 294.279   6
  -4   5 -19 1863.09 230.890   6
  -4   5 -20 16494.8 720.147   6
  -4  -5 -20 15485.1 811.169   6
  -4  -5 -21-276.789 178.333   6
  -4   5 -21 1.97518 69.1602   6
  -4  -5 -22 9904.27 611.878   6
  -4   5 -22 9257.19 593.478   4
  -4   5 -23 880.862 182.304   4
  -4  -5 -23 920.411 197.530   6
  -4   5 -24 460.824 109.032   4
  -4  -5 -24 433.765 137.204   6
  -4  -5 -25 863.681 146.979   6
   4   6 -27 599.428 131.209   4
   4  -6 -27 176.702 72.4645   4
   4   6 -26 1862.83 258.251   4
   4  -6 -26 1978.92 263.999   4
  -4  -6  26 2148.47 237.438   8
   4   6 -25 1317.73 229.662   4
   4  -6 -25 1439.78 260.208   4
   4   6 -24 2426.03 347.455   4
   4  -6 -24 2399.51 352.641   4
   4   6 -23 590.775 222.689   4
   4  -6 -23 713.732 266.530   4
   4  -6 -22 505.751 258.777   4
   4   6 -22 46.9111 171.067   4
   4   6 -21 40.3151 199.277   4
   4  -6 -21 173.072 204.303   4
   4   6 -20 1665.31 384.733   4
   4  -6 -20 1957.50 377.015   4
   4  -6 -19 7498.94 689.205   4
   4   6 -19 7546.07 735.819   4
   4   6 -18 25438.2 1435.09   4
   4  -6 -18 28369.2 1393.27   4
   4  -6 -17 59436.3 2169.04   4
   4   6 -17 54883.2 2294.40   4
   4  -6 -16 7973.86 667.784   4
   4   6 -16 6793.06 725.186   4
   4  -6 -15 339.638 194.961   4
   4   6 -15 464.182 406.025   4
   4   6 -15 381.732 269.924   2
   4  -6 -14 176.031 150.563   4
   4   6 -14 32.1575 178.724   2
   4   6 -14-133.145 175.418   4
   4  -6 -13 17861.6 970.760   4
   4   6 -13 19616.9 1407.65   2
   4   6 -12 92875.2 3481.68   2
   4   6 -11 95226.9 3539.58   2
   4  -6 -11 91871.2 3112.88   1
   4   6 -10 72253.4 2877.57   2
   4  -6 -10 70633.5 2685.69   1
   4   6  -9 129134. 4193.99   2
   4  -6  -9 122746. 4014.02   1
   4   6  -8 101692. 3528.71   2
   4  -6  -8 100167. 3545.26   1
   4  -6  -7 41313.3 2044.21   1
   4  -6  -6 263.220 217.722   1
   4  -6  -5 110798. 3878.31   1
   4  -6  -4 137746. 4473.43   1
   4  -6  -3 59282.7 2630.31   1
   4   6  -3 63082.6 2248.72   1
   4  -6  -2 323613. 8646.70   1
   4   6  -2 331520. 7946.27   1
   4  -6  -1 103660. 3843.39   1
   4   6  -1 109414. 3279.87   1
   4  -6   0 33064.0 1931.62   1
   4   6   0 31830.5 1479.57   1
   4   6   1 1914.43 365.565   1
   4  -6   1 2185.73 553.114   1
   4  -6   2 98753.8 3816.47   1
   4   6   2 92927.1 2937.04   1
  -4   6  -3 33460.3 2101.98   2
   4  -6   3 36267.2 2209.90   1
   4   6   3 34514.3 1516.30   1
  -4   6  -4 194296. 6508.43   2
   4  -6   4 203423. 6583.87   1
   4   6   4 195516. 5103.89   1
  -4   6  -5 49557.8 2968.49   2
   4  -6   5 49672.2 2870.66   1
  -4   6  -6 30354.3 2456.88   2
   4  -6   6 33183.4 2413.12   1
  -4   6  -7 1857.63 704.046   2
   4  -6   7 2850.90 792.697   1
   4  -6   8 16331.4 1914.46   1
  -4   6  -8 15432.0 1915.79   2
  -4   6  -9 23420.8 2510.62   2
   4  -6   9 26925.9 2576.18   1
  -4   6 -10 30100.5 3002.36   2
   4  -6  10 25267.8 2615.79   1
  -4   6 -11 60236.3 4574.22   2
  -4  -6 -11 63840.1 1896.27   8
  -4  -6 -11 62648.8 1831.06   7
   4  -6  11 59126.3 4152.39   1
  -4  -6 -12 21299.0 917.483   5
   4  -6  12 19872.0 2368.20   1
  -4  -6 -12 21312.8 934.442   8
  -4   6 -12 19640.7 2664.96   2
  -4  -6 -12 20463.0 924.655   7
  -4   6 -12 20316.1 1047.92   7
  -4  -6 -13 28569.2 1152.45   5
  -4   6 -13 27531.8 1305.03   7
   4  -6  13 24095.6 2613.19   1
  -4   6 -13 27121.2 3111.22   2
  -4  -6 -13 28045.8 1202.99   7
  -4  -6 -13 30306.9 1192.94   8
  -4   6 -14 3653.62 1131.18   2
   4  -6  14 1991.90 767.601   1
  -4  -6 -14 4017.67 466.008   7
  -4   6 -14 2557.84 388.508   7
  -4  -6 -15 2125.55 370.957   7
  -4   6 -15 3126.17 424.102   7
  -4   6 -15 3161.28 1008.01   2
  -4  -6 -16 7357.29 682.432   7
  -4   6 -16 8505.18 714.260   7
  -4  -6 -17 22286.8 1226.19   7
  -4  -6 -18 18156.1 881.301   6
  -4  -6 -18 15339.5 1005.76   7
  -4   6 -19 23746.2 893.157   6
  -4  -6 -19 23284.4 1028.04   6
  -4  -6 -20 9259.68 610.936   6
  -4  -6 -21 2049.62 288.152   6
  -4  -6 -22 44.9960 114.238   6
  -4  -6 -23 119.229 107.441   6
  -4   6 -23 228.328 103.921   4
  -4   6 -24 2346.96 230.319   4
  -4  -6 -24 2350.73 263.551   6
  -4  -7  26 238.114 100.923   8
   4  -7 -26 85.9464 88.8898   4
   4   7 -26 208.662 124.964   4
   4  -7 -25 194.213 110.591   4
   4   7 -25 138.551 134.085   4
   4  -7 -24 557.231 199.488   4
   4   7 -24 121.209 150.266   4
   4  -7 -23 11446.1 777.717   4
   4   7 -23 11881.4 794.924   4
   4  -7 -22 1426.18 329.386   4
   4   7 -22 1354.31 319.554   4
   4   7 -21 23593.5 1277.53   4
   4  -7 -21 24032.4 1240.15   4
   4   7 -20 1375.46 317.383   4
   4  -7 -20 2001.62 371.478   4
   4  -7 -19 17000.5 1037.31   4
   4   7 -19 17136.1 1122.18   4
   4  -7 -18 199.360 223.252   4
   4   7 -18 887.803 319.213   4
   4   7 -17 4554.75 584.434   4
   4  -7 -17 5516.99 556.336   4
   4   7 -16 2421.47 426.347   4
   4   7 -16 2964.21 647.223   2
   4  -7 -16 2807.59 414.118   4
   4   7 -15 29975.0 1915.11   2
   4  -7 -15 27335.8 1288.21   4
   4   7 -14 2881.10 497.800   4
   4  -7 -14 3228.76 415.770   4
   4   7 -14 2995.59 558.303   2
   4  -7 -13 64155.4 2153.04   4
   4   7 -13 67383.5 2879.71   2
   4   7 -12 3177.63 582.009   2
   4   7 -11 13801.8 1192.20   2
   4  -7 -10 326.227 215.098   1
   4   7 -10 150.064 171.928   2
   4  -7  -9 5496.26 685.707   1
   4   7  -9 6562.66 801.822   2
   4  -7  -8 11724.2 1026.50   1
   4   7  -8 9734.40 953.567   2
   4  -7  -7 183474. 5465.70   1
   4   7  -7 178336. 5299.06   2
   4  -7  -6 34013.2 1870.38   1
   4  -7  -5 137096. 4517.89   1
   4  -7  -4 5598.66 747.140   1
   4  -7  -3 5882.53 797.200   1
   4  -7  -2 8942.43 952.930   1
   4   7  -1 155203. 4245.33   1
   4  -7  -1 151136. 5046.44   1
   4   7   0 12559.3 839.355   1
   4  -7   0 13144.2 1242.83   1
   4   7   1 137392. 3883.58   1
   4  -7   1 156021. 5107.65   1
   4   7   2 47799.4 1793.43   1
   4  -7   2 51729.5 2708.73   1
  -4   7  -2 48893.5 2537.46   2
   4   7   3 47086.5 1722.80   1
   4  -7   3 49607.8 2737.08   1
  -4   7  -3 44540.8 2619.65   2
   4  -7   4 4866.30 911.906   1
  -4   7  -4 4752.35 907.920   2
   4  -7   5 12805.9 1518.35   1
  -4   7  -5 13251.1 1640.10   2
   4  -7   6 16048.0 1816.11   1
  -4   7  -6 16485.8 1903.05   2
   4  -7   7 79911.4 4474.83   1
  -4   7  -7 72404.5 4503.93   2
   4  -7   8 543.583 503.663   1
  -4   7  -8 353.771 664.206   2
   4  -7   9 32610.0 3133.83   1
  -4   7  -9 33740.9 3324.51   2
  -4  -7 -10 309.595 120.499   8
   4  -7  10 476.022 708.316   1
  -4   7 -10 1091.32 787.560   2
  -4   7 -11 2080.09 837.419   2
  -4  -7 -11 2701.44 284.295   7
  -4   7 -11 2843.27 367.006   7
  -4  -7 -11 2511.12 281.556   5
  -4  -7 -11 2454.38 288.311   8
   4  -7  11 2136.79 965.278   1
  -4   7 -12 247.515 505.413   2
  -4  -7 -12 427.155 144.230   5
   4  -7  12 674.478 482.168   1
  -4   7 -12 92.2274 150.087   7
  -4  -7 -12 543.721 181.609   7
  -4  -7 -12 191.363 96.0864   8
  -4  -7 -13 109035. 2925.77   8
   4  -7  13 94064.0 5585.13   1
  -4  -7 -13 103745. 2975.32   7
  -4   7 -13 96417.4 6236.99   2
  -4  -7 -13 105030. 2912.40   5
  -4   7 -13 107740. 3156.18   7
  -4  -7 -14 7423.72 622.486   7
  -4   7 -14 6594.06 611.609   7
  -4  -7 -14 7190.33 547.513   5
   4  -7  14 3790.00 1115.67   1
  -4   7 -14 4843.79 1266.12   2
  -4  -7 -15 101295. 2930.95   5
  -4  -7 -15 102406. 3147.21   7
  -4   7 -15 104339. 3156.04   7
  -4  -7 -16 3496.51 453.605   7
  -4  -7 -16 4085.31 444.361   5
  -4  -7 -17 1678.07 323.475   7
  -4  -7 -17 1531.04 258.068   6
  -4  -7 -18 2151.37 390.062   7
  -4  -7 -18 2389.33 306.546   6
  -4  -7 -19 1876.01 291.950   6
  -4  -7 -20 3009.60 355.198   6
  -4  -7 -21 10752.3 658.955   6
  -4  -7 -22 165.513 143.344   6
  -4   7 -23 8369.85 500.949   4
  -4  -7 -23 8814.98 547.815   6
  -4  -7 -24 198.812 97.7067   6
  -4   7 -24 406.235 102.839   4
   4   8 -26 5372.70 375.818   4
  -4  -8  26 6159.43 371.251   8
  -4  -8  25 2064.32 249.063   8
   4   8 -25 2393.79 297.903   4
   4  -8 -25 1902.83 269.315   4
   4   8 -24 6992.55 538.854   4
   4  -8 -24 5469.34 484.660   4
   4   8 -23 2001.91 289.551   4
   4  -8 -23 1748.60 310.714   4
   4  -8 -22 38.1414 174.426   4
   4   8 -22-106.692 187.643   4
   4  -8 -21 193.867 189.630   4
   4   8 -21-54.9660 173.105   4
   4  -8 -20 15145.4 967.687   4
   4   8 -20 16188.2 1022.04   4
   4   8 -19 19941.5 1183.58   4
   4  -8 -19 19763.4 1117.68   4
   4  -8 -18 9674.16 767.518   4
   4   8 -18 10016.5 848.208   4
   4  -8 -17 49579.9 1900.21   4
   4   8 -17 46484.0 2005.90   4
   4  -8 -16 9786.35 746.692   4
   4   8 -16 9561.10 835.357   4
   4   8 -16 9919.54 1117.13   2
   4  -8 -15 737.265 240.288   4
   4   8 -15 954.823 274.961   4
   4   8 -15 1476.70 466.855   2
   4   8 -14 6219.09 835.826   2
   4  -8 -14 5250.85 507.204   4
   4   8 -14 3946.51 553.708   4
   4  -8 -13 6150.88 729.968   5
   4   8 -13 5839.18 794.041   2
   4  -8 -13 6305.54 564.539   4
   4  -8 -12 7293.38 579.694   4
   4   8 -12 8648.03 942.405   2
   4   8 -11 51297.4 2499.01   2
   4   8 -10 35914.4 2030.54   2
   4   8  -9 75555.2 3079.23   2
   4  -8  -9 74380.7 2936.72   1
   4   8  -8 3487.02 598.010   2
   4  -8  -8 3178.13 564.735   1
   4   8  -7 48934.0 2294.72   2
   4  -8  -7 47109.9 2301.53   1
   4  -8  -6 97.3011 243.806   1
   4  -8  -5 77174.8 3138.04   1
   4  -8  -4 28186.4 1757.97   1
   4  -8  -3 96643.5 3685.07   1
   4  -8  -2 9171.55 1031.29   1
   4  -8  -1 73417.0 3198.46   1
   4  -8   0 1512.28 471.238   1
   4  -8   1 21710.2 1702.54   1
   4  -8   2 484.321 323.522   1
  -4   8  -2 613.768 407.136   2
  -4   8  -3 205033. 6954.05   2
   4  -8   3 213791. 7049.09   1
  -4   8  -4 62990.0 3622.48   2
   4  -8   4 65777.7 3534.81   1
  -4   8  -5 94562.1 4965.36   2
   4  -8   5 105662. 4936.68   1
   4  -8   6 15390.8 1901.59   1
  -4   8  -6 14477.5 1932.76   2
   4  -8   7 432.255 574.093   1
  -4   8  -7 1283.68 1022.03   2
   4  -8   8 8385.87 1642.33   1
  -4   8  -8 8995.17 1836.75   2
   4  -8   9 14320.9 2300.23   1
  -4   8  -9 14390.9 2411.48   2
  -4  -8 -10 11013.4 607.319   5
  -4   8 -10 10664.4 2071.92   2
  -4  -8 -10 11795.5 628.909   8
  -4  -8 -10 10735.4 569.349   7
   4  -8  10 10489.0 1926.40   1
   4  -8  11 34210.6 3475.87   1
  -4  -8 -11 41239.4 1384.69   8
  -4   8 -11 35843.0 3875.75   2
  -4  -8 -11 37478.2 1344.46   5
  -4  -8 -11 38174.0 1328.85   7
  -4  -8 -12 18175.9 854.820   8
   4  -8  12 14511.1 2203.43   1
  -4   8 -12 16384.4 2585.62   2
  -4  -8 -12 16212.2 816.586   5
  -4  -8 -12 16440.5 837.870   7
  -4   8 -13 17073.1 987.354   7
  -4  -8 -13 17318.9 925.076   7
  -4   8 -13 13121.5 2212.69   2
   4  -8  13 16962.7 2326.91   1
  -4  -8 -13 16754.0 861.749   5
  -4  -8 -13 18148.0 891.476   8
  -4  -8 -14 7881.95 584.773   5
  -4   8 -14 6482.31 1570.02   2
   4  -8  14 8017.42 1535.39   1
  -4   8 -14 8034.32 675.747   7
  -4  -8 -14 7459.26 635.399   7
  -4  -8 -15 830.427 273.663   7
  -4  -8 -15 379.448 170.315   5
  -4  -8 -16 1492.65 328.418   7
  -4  -8 -16 1559.21 259.234   6
  -4  -8 -16 1451.58 283.949   5
  -4  -8 -17 6817.26 632.742   7
  -4  -8 -17 6962.24 522.064   6
  -4  -8 -17 7653.88 613.062   5
  -4  -8 -18 5723.66 480.032   6
  -4  -8 -18 4962.74 530.368   7
  -4  -8 -19 7063.51 542.847   6
  -4  -8 -20 4062.43 406.517   6
  -4  -8 -21 5118.30 454.201   6
  -4  -8 -22 203.061 156.100   6
  -4  -8 -23 1384.47 215.975   6
  -4   8 -23 1526.88 221.381   4
  -4  -8 -24 3221.65 298.730   6
  -4  -9  26 241.767 79.0780   8
   4  -9 -25 1910.66 253.717   4
   4   9 -25 1950.62 247.108   4
  -4  -9  25 2559.73 272.047   8
   4  -9 -24 980.851 205.764   4
   4   9 -24 669.718 177.330   4
   4   9 -23 3050.66 367.458   4
   4  -9 -23 3178.67 380.659   4
   4  -9 -22 15177.6 891.079   4
   4   9 -22 17468.8 974.103   4
   4   9 -21 1598.29 297.046   4
   4  -9 -21 1613.72 320.646   4
   4   9 -20 13279.3 906.443   4
   4  -9 -20 13271.7 877.274   4
   4  -9 -19 6688.14 624.151   4
   4   9 -19 5531.48 599.955   4
   4   9 -18 274.895 181.161   4
   4  -9 -18-245.203 236.783   4
   4   9 -17 848.745 337.631   4
   4  -9 -17 713.971 246.798   4
   4  -9 -16 24343.3 1231.87   4
   4   9 -16 26845.2 1924.86   2
   4   9 -16 25666.3 1410.90   4
   4  -9 -15 792.681 227.897   4
   4   9 -15 186.283 190.230   4
   4   9 -15 693.517 248.917   2
   4   9 -14 7955.90 957.283   2
   4  -9 -14 6782.77 577.642   4
   4   9 -13 89408.4 3552.08   2
   4  -9 -13 85181.7 3262.64   5
   4  -9 -13 82061.5 2596.97   4
   4   9 -12 14460.1 1260.26   2
   4  -9 -12 13013.2 1099.98   5
   4  -9 -12 12725.3 802.777   4
   4   9 -11 44684.4 2334.03   2
   4  -9 -11 42806.0 1608.17   4
   4   9 -10 3887.71 639.192   2
   4   9  -9 1778.13 456.820   2
   4   9  -8 109635. 3933.54   2
   4  -9  -8 106971. 3822.94   1
   4   9  -7 62066.2 2692.11   2
   4  -9  -7 62690.0 2737.05   1
   4   9  -6 53679.9 2435.26   2
   4  -9  -6 54028.2 2561.20   1
   4  -9  -5 2964.96 591.011   1
   4  -9  -4 1949.48 474.699   1
   4  -9  -3 10696.7 1103.53   1
   4  -9  -2 25348.6 1774.31   1
   4  -9  -1 18410.6 1518.08   1
   4  -9   0 15189.2 1424.45   1
   4  -9   1 23065.3 1824.39   1
  -4   9  -2 3557.98 721.445   2
   4  -9   2 5162.14 906.123   1
  -4   9  -3 738.800 390.902   2
   4  -9   3 1383.31 583.198   1
  -4   9  -4 5311.27 1184.19   2
   4  -9   4 4350.57 934.285   1
   4  -9   5 24050.0 2261.73   1
  -4   9  -5 22406.1 2413.76   2
   4  -9   6 69667.7 4308.95   1
  -4   9  -6 66237.4 4784.81   2
   4  -9   7 34026.0 3203.07   1
  -4   9  -7 34971.9 3755.79   2
   4  -9   8 46958.8 4152.81   1
  -4   9  -8 50983.3 4861.37   2
  -4  -9  -9 2876.82 309.478   8
  -4   9  -9 1657.02 1102.05   2
   4  -9   9 2621.07 1157.18   1
   4  -9  10 198.482 771.937   1
  -4  -9 -10 758.511 159.966   7
  -4  -9 -10 1142.22 192.493   8
  -4  -9 -10 1058.31 203.626   5
  -4   9 -10 558.095 734.668   2
  -4  -9 -11 3339.11 341.763   8
  -4   9 -11 1857.17 904.316   2
   4  -9  11 3273.59 1234.29   1
  -4  -9 -11 3338.14 344.678   5
  -4  -9 -11 3300.45 340.372   7
  -4  -9 -12 21077.3 942.679   8
   4  -9  12 22303.1 2682.55   1
  -4   9 -12 20739.9 2828.84   2
  -4  -9 -12 19838.9 933.298   5
  -4  -9 -12 19657.1 961.332   7
  -4  -9 -13 24409.2 1143.28   7
   4  -9  13 27550.2 2904.39   1
  -4  -9 -13 26787.4 1125.47   8
  -4  -9 -13 25163.3 1108.77   5
  -4  -9 -14 13587.6 801.102   5
  -4  -9 -14 14168.2 887.148   7
   4  -9  14 15205.4 2149.56   1
  -4  -9 -15 36481.2 1332.86   6
  -4  -9 -15 36960.8 1477.06   5
  -4  -9 -15 35507.0 1574.70   7
  -4  -9 -16 15275.0 886.446   5
  -4  -9 -16 15239.5 795.240   6
  -4  -9 -16 14654.9 939.316   7
  -4  -9 -17 130.966 144.419   5
  -4  -9 -17 345.413 212.713   7
  -4  -9 -17-46.9051 111.021   6
  -4  -9 -18 3062.88 391.650   5
  -4  -9 -18 3235.46 364.729   6
  -4  -9 -19 17.7437 141.046   5
  -4  -9 -19 162.906 133.096   6
  -4  -9 -20 6151.42 491.054   6
  -4  -9 -21 1437.84 247.047   6
  -4  -9 -22 16780.5 803.090   6
  -4   9 -23 925.379 168.059   4
  -4  -9 -23 793.219 168.939   6
  -4  -9 -24 4461.42 330.906   6
  -4 -10  25 4373.66 334.811   8
   4  10 -25 3561.39 309.308   4
  -4 -10  24 18733.3 817.858   8
   4  10 -24 17100.4 799.681   4
   4 -10 -23 61.2130 103.358   4
   4  10 -23 27.4214 104.476   4
   4  10 -22 972.683 246.443   4
   4 -10 -22 1087.00 233.502   4
   4  10 -21 5488.60 520.384   4
   4 -10 -21 4899.36 491.700   4
   4  10 -20 3491.34 459.360   4
   4 -10 -20 3295.51 415.913   4
   4 -10 -19 11368.9 797.048   4
   4  10 -19 12596.2 877.773   4
   4  10 -18 13664.3 940.158   4
   4 -10 -18 13059.6 871.085   4
   4  10 -17 545.229 221.256   4
   4 -10 -17 703.749 253.229   4
   4  10 -16 29325.5 1494.83   4
   4 -10 -16 29659.5 1363.89   4
   4  10 -15 1633.31 485.364   2
   4 -10 -15 854.049 200.149   4
   4 -10 -14 9736.75 724.215   4
   4 -10 -14 11441.0 1072.43   5
   4  10 -14 9775.38 1090.93   2
   4  10 -13 3539.67 652.978   2
   4 -10 -13 3938.35 655.372   5
   4 -10 -13 3718.21 432.062   4
   4 -10 -12 30252.1 1349.57   4
   4 -10 -12 34341.8 1933.79   5
   4  10 -12 32631.1 1976.71   2
   4 -10 -11 3816.65 426.676   4
   4 -10 -11 4047.80 654.306   5
   4  10 -11 4493.09 724.266   2
   4 -10 -10 71993.1 2274.46   4
   4  10 -10 77221.2 3243.60   2
   4  10  -9 5641.72 850.069   2
   4  10  -8 4999.35 733.436   2
   4 -10  -7 13102.6 1178.07   1
   4  10  -7 14316.2 1238.07   2
   4 -10  -6 22109.9 1567.98   1
   4  10  -6 18720.4 1408.27   2
   4 -10  -5 108.562 180.572   1
   4 -10  -4 93072.0 3704.63   1
   4 -10  -3 436.991 236.302   1
   4 -10  -2 137853. 4935.72   1
   4 -10  -1 6656.10 950.535   1
   4 -10   0-86.2963 263.775   1
  -4  10  -1 2114.77 491.387   2
   4 -10   1 2629.79 643.742   1
   4 -10   2 80620.1 3885.28   1
  -4  10  -2 75639.1 3687.53   2
  -4  10  -3 779.355 514.841   2
   4 -10   3 1061.31 543.293   1
   4 -10   4 142115. 5937.40   1
  -4  10  -4 135680. 6230.62   2
  -4  10  -5 2592.39 905.468   2
   4 -10   5 4000.81 972.057   1
  -4  10  -6 3715.70 1178.14   2
   4 -10   6 3851.06 1042.31   1
  -4  10  -7-178.533 703.858   2
   4 -10   7-166.065 664.222   1
  -4  10  -8 12059.6 2754.21   2
  -4 -10  -8 10401.7 593.422   8
   4 -10   8 9610.07 1882.71   1
  -4 -10  -9 3196.81 289.328   7
   4 -10   9 1986.99 876.724   1
  -4  10  -9 1429.83 1223.15   2
  -4 -10  -9 3553.79 347.911   8
  -4 -10 -10 45972.5 1510.67   8
  -4 -10 -10 42929.5 1413.85   7
  -4  10 -10 42512.5 4429.41   2
  -4 -10 -10 45456.6 1516.55   5
   4 -10  10 46058.3 4078.75   1
   4 -10  11 1010.20 749.771   1
  -4 -10 -11 1221.32 212.246   7
  -4 -10 -11 960.601 199.422   8
  -4 -10 -11 1175.59 228.971   5
  -4  10 -11 695.484 939.443   2
  -4 -10 -12 18830.6 883.559   8
   4 -10  12 18197.8 2414.16   1
  -4 -10 -12 18089.7 901.632   5
  -4 -10 -12 16781.3 883.133   7
  -4 -10 -13 18194.1 898.996   8
   4 -10  13 19755.3 2462.08   1
  -4  10 -13 17301.0 2596.65   2
  -4 -10 -13 16789.6 940.403   7
  -4 -10 -13 17549.2 919.799   5
  -4 -10 -14 11079.1 631.967   6
  -4 -10 -14 10288.1 757.693   7
  -4 -10 -14 11162.8 727.063   5
  -4 -10 -15 2306.33 351.161   5
  -4 -10 -15 1579.27 356.246   7
  -4 -10 -15 2001.53 275.057   6
  -4 -10 -16 1497.24 270.194   5
  -4 -10 -16 1588.36 324.404   7
  -4 -10 -16 2335.64 296.318   6
  -4 -10 -17 182.290 145.952   5
  -4 -10 -17 354.683 209.734   7
  -4 -10 -17 495.092 173.323   6
  -4 -10 -18 10201.6 659.072   6
  -4 -10 -18 10624.1 733.595   5
  -4 -10 -19 2912.26 366.444   5
  -4 -10 -19 3415.13 375.899   6
  -4 -10 -20 6188.37 499.227   6
  -4 -10 -21 636.447 178.400   6
  -4 -10 -22 1009.14 194.868   6
  -4 -10 -23 1491.99 215.131   6
  -4  10 -23 1015.59 164.732   4
  -4 -11  25 430.508 120.130   8
   4  11 -24 147.213 95.5458   4
   4 -11 -24 251.193 109.044   4
   4  11 -23 8529.67 552.604   4
   4 -11 -23 7416.10 523.830   4
   4 -11 -22 4603.85 438.259   4
   4  11 -22 4640.21 443.223   4
   4 -11 -21 10465.3 705.175   4
   4  11 -21 11846.7 765.392   4
   4 -11 -20 3089.12 397.029   4
   4  11 -20 2709.16 408.989   4
   4 -11 -19 624.703 213.231   4
   4  11 -19 462.813 201.625   4
   4  11 -18 6044.12 592.569   4
   4 -11 -18 5351.96 539.145   4
   4 -11 -17 453.818 208.739   4
   4 -11 -16 10183.9 742.753   4
   4 -11 -15 68487.8 2302.41   4
   4 -11 -14 1434.60 273.442   4
   4 -11 -14 1954.23 462.276   5
   4  11 -13 4214.45 702.563   2
   4 -11 -13 4161.39 668.496   5
   4 -11 -13 4529.99 481.506   4
   4 -11 -12 20002.0 1044.31   4
   4 -11 -12 20221.1 1448.18   5
   4  11 -12 22240.8 1632.55   2
   4 -11 -11 1375.76 258.308   4
   4  11 -11 1879.81 491.723   2
   4 -11 -11 1811.97 485.564   5
   4  11 -10 1339.69 396.068   2
   4 -11 -10 966.001 229.662   4
   4 -11  -9 7723.77 587.465   4
   4  11  -9 7495.63 917.242   2
   4  11  -8 35083.6 2040.89   2
   4  11  -7 40307.6 2209.78   2
   4 -11  -6 39916.8 2236.65   1
   4  11  -6 39908.9 2153.90   2
   4 -11  -5 6725.39 871.335   1
   4  11  -5 6928.34 864.247   2
   4 -11  -4 406.888 352.886   1
   4 -11  -3 14435.6 1346.35   1
   4 -11  -2 31035.6 2123.98   1
   4 -11  -1 59475.3 3074.15   1
[truncated: 3,894,026 more chars]
